# Supplementary material for: Metabolite Patterns in Human Myeloid Hematopoiesis Result from Lineage-Dependent Active Metabolic Pathways
Source: Int J Mol Sci. 2020 Aug 24;21(17):6092. doi: 10.3390/ijms21176092 (PMC7504406; doi:10.3390/ijms21176092)
Supplement: Supplementary file 1 [file ijms-21-06092-s001.zip]

Archive with 3 entries (3 files):
- ijms-894011 supp for conversion/Supplement_Dei_Unique_Metabolites.pdf
- ijms-894011 supp for conversion/Table S12.xlsx
- ijms-894011 supp for conversion/Table S13.xlsx
