# Supplementary material for: Metabolite Patterns in Human Myeloid Hematopoiesis Result from Lineage-Dependent Active Metabolic Pathways
Source: Int J Mol Sci. 2020 Aug 24;21(17):6092. doi: 10.3390/ijms21176092 (PMC7504406; doi:10.3390/ijms21176092)
Supplement: Supplementary file 1 [file ijms-21-06092-s001.zip › ijms-894011 supp for conversion/Table S12.xlsx]

## Sheet: ErythrocytevsProgenitor
gene	locus	Erythrocyte	Progenitor population	log2.fold_change.	test_stat	p_value	q_value
AC104389.1	chr11:5253196-5254514	13483.5	291.023	-5.53392	-6.67739	5e-05	0.0261096
LYZ	chr12:69348376-69354225	2504.67	1065.39	-1.23324	-3.18893	0.01385	0.561415
HBB	chr11:5225384-5227059	1538.55	206.299	-2.89876	-9.90144	5e-05	0.0261096
SRGN	chr10:69087998-69105059	877.194	346.519	-1.33996	-3.39383	0.00105	0.145642
ELANE	chr19:850811-856333	756.959	76.212	-3.31212	-7.88645	5e-05	0.0261096
PRTN3	chr19:840978-848291	732.813	77.7336	-3.23683	-9.30149	5e-05	0.0261096
S100A9	chr1:153357831-153361065	696.985	236.49	-1.55934	-5.53231	0.0003	0.0866073
MALAT1	chr11:65499044-65506683	614.542	301.645	-1.02666	-2.45039	0.01925	0.726406
S100A8	chr1:153389994-153391077	547.594	151.113	-1.85748	-7.34825	0.00025	0.0778706
VIM	chr10:17228591-17237652	541.15	945.367	0.804847	2.01773	0.0419	0.995179
TFRC	chr3:196049178-196082093	490.42	101.96	-2.26601	-5.56873	5e-05	0.0261096
AZU1	chr19:824906-832084	384.931	49.1507	-2.96932	-7.89427	5e-05	0.0261096
CD36	chr7:80638655-80679277	316.442	84.5813	-1.90353	-3.71525	0.0006	0.124091
BLVRB	chr19:40447691-40465779	276.353	61.9651	-2.15698	-6.16999	5e-05	0.0261096
CTSC	chr11:88292316-88337728	237.192	111.156	-1.09347	-2.07532	0.0301	0.995179
PRDX2	chr19:12796707-12801800	236.089	84.7493	-1.47806	-2.93063	0.0045	0.323463
AHSP	chr16:31527910-31528805	230.223	2.22941	-6.69023	-14.6117	0.00045	0.105822
MRC1	chr10:17809257-17911560	195.641	42.1861	-2.21337	-5.80179	5e-05	0.0261096
RHAG	chr6:49605154-49636827	188.878	26.8802	-2.81284	-7.09592	5e-05	0.0261096
F13A1	chr6:6144071-6320848	180.189	104.664	-0.783747	-2.12234	0.0471	0.995179
PIM1	chr6:37170176-37175516	179.838	71.6048	-1.32857	-3.59364	0.00115	0.157665
UROD	chr1:45012265-45015579	175.78	94.0891	-0.901674	-2.55541	0.0351	0.995179
SCD	chr10:100347027-100364879	174.673	79.2651	-1.1399	-3.03445	0.00385	0.318671
GYPC	chr2:126655994-126696669	171.801	64.0765	-1.42287	-3.22625	0.0012	0.16326
TMEM14C	chr6:10723084-10731353	154.479	85.2668	-0.857354	-2.38917	0.04965	0.995179
MIR663AHG	chr20:26200314-26209456	145.502	41.4642	-1.8111	-7.89048	0.01685	0.655341
SLC40A1	chr2:189560467-189583818	140.616	57.7189	-1.28465	-3.40904	0.0014	0.188305
PLD3	chr19:40348703-40380377	137.787	70.7063	-0.962529	-2.58641	0.0199	0.746965
CLEC10A	chr17:7074206-7080373	133.402	59.0733	-1.17521	-2.46467	0.0128	0.530356
VCAN	chr5:83471549-83541526	131.282	249.127	0.924216	2.5977	0.0185	0.706362
HBG2	chr11:5253196-5254514	129.462	2.66381	-5.6029	-12.0596	0.0002	0.0703149
CTSG	chr14:24573412-24576240	126.91	25.5169	-2.31428	-5.60794	5e-05	0.0261096
MYC	chr8:127735559-127741461	125.417	54.91	-1.1916	-2.87424	0.00375	0.314796
MICALL2	chr7:1433801-1459459	122.98	24.719	-2.31473	-4.48135	0.00145	0.193564
ANK1	chr8:41653219-41797608	122.065	21.0955	-2.53265	-2.7414	0.0041	0.323463
LDB1	chr10:102106494-102120534	122.003	53.5309	-1.18847	-3.10809	0.0035	0.304363
KCNH2	chr7:150944952-150974780	120.51	27.5685	-2.12806	-5.28609	5e-05	0.0261096
HMBS	chr11:119084898-119093608	109.889	25.085	-2.13116	-4.32435	0.0006	0.124091
CITED2	chr6:139371679-139374685	107.992	50.0187	-1.11038	-2.93318	0.00875	0.404562
CLC	chr19:39731249-39738083	107.912	0.526965	-7.67793	-11.038	0.0151	0.60178
MYL4	chr17:47209082-47223680	107.669	12.8192	-3.07022	-5.02029	5e-05	0.0261096
OAT	chr10:124397299-124418905	107.032	55.324	-0.952062	-2.25364	0.02455	0.858018
SAMSN1	chr21:14485221-14546318	102.314	51.9261	-0.97847	-2.27083	0.0238	0.850215
GLRX	chr5:95813827-95822842	97.6078	50.0504	-0.963616	-2.53347	0.0429	0.995179
EPX	chr17:58192737-58205372	95.303	2.1963	-5.43938	-9.66749	5e-05	0.0261096
ITM2C	chr2:230864781-230879257	94.6175	177.941	0.911221	2.25193	0.0232	0.833815
NFE2	chr12:54291936-54301052	94.1258	36.5988	-1.36279	-3.07029	0.00235	0.240479
LXN	chr3:158644594-158693771	93.2606	19.9985	-2.22137	-3.5498	0.00675	0.374636
GATA1	chrX:48786585-48794311	89.9445	38.5355	-1.22285	-2.59387	0.0108	0.47287
KLF1	chr19:12884304-12887175	89.9396	17.6768	-2.3471	-5.44404	5e-05	0.0261096
FASN	chr17:82078336-82098224	89.4312	41.5775	-1.10497	-2.90229	0.0046	0.324705
VAT1	chr17:43006786-43022409	86.9644	43.6988	-0.992829	-2.31482	0.01885	0.715112
BNIP3L	chr8:26383049-26413130	86.5569	49.0832	-0.81842	-2.00605	0.0385	0.995179
MINPP1	chr10:87504721-87553534	84.7017	43.343	-0.966594	-2.12669	0.02975	0.991918
EGR1	chr5:138465312-138469398	83.164	34.1742	-1.28305	-3.29972	0.0022	0.227092
LGALS3	chr14:55124151-55145563	81.1859	28.0313	-1.53419	-3.64384	0.00305	0.296719
RP11-345J4.5	chr16:29424706-29424826	80.2108	0	#NUM!		0.00155	0.197272
TPSD1	chr16:1255985-1259059	79.7961	34.491	-1.2101	-2.62962	0.0076	0.374636
S100A10	chr1:151982798-151993847	79.7244	203.505	1.35197	3.97517	0.0052	0.324705
C1QC	chr1:22643651-22648112	77.6043	10.3044	-2.91287	-4.86984	5e-05	0.0261096
ALAS2	chrX:55007992-55026001	77.0448	0.98374	-6.29128	-6.3499	0.00055	0.123607
CPA3	chr3:148865255-148900369	76.8923	38.4337	-1.00047	-2.61209	0.0138	0.560668
ALOX5AP	chr13:30735528-30764568	76.0193	30.048	-1.33909	-2.48552	0.01465	0.587141
SLC25A37	chr8:23528962-23575463	74.5635	17.745	-2.07106	-3.21488	0.0041	0.323463
PISD	chr22:31618490-31650720	73.1099	35.5615	-1.03975	-2.3133	0.0447	0.995179
FUCA1	chr1:23844622-23868277	73.0191	13.3231	-2.45434	-5.57524	5e-05	0.0261096
HEBP1	chr12:12974863-13000228	72.6345	36.5887	-0.989258	-2.4548	0.0476	0.995179
USP48	chr1:21678602-21783205	72.2556	37.0692	-0.96289	-2.21819	0.0251	0.868946
BLVRA	chr7:43758639-43807499	67.8294	31.3477	-1.11355	-2.21799	0.02595	0.882623
FECH	chr18:57548241-57586751	67.2234	17.6062	-1.93288	-4.47776	5e-05	0.0261096
DNAJA4	chr15:78264220-78282180	67.0184	13.4818	-2.31354	-4.48967	0.0101	0.448301
CXCL8	chr4:73740580-73743809	66.647	21.2739	-1.64745	-3.42342	0.00045	0.105822
SLC4A1	chr17:44248199-44263179	65.2977	0.191775	-8.41147	-11.7447	5e-05	0.0261096
MNDA	chr1:158831358-158849691	63.9465	32.8436	-0.961256	-2.37875	0.03615	0.995179
PLEK	chr2:68364757-68397537	62.1003	131.109	1.07809	2.88345	0.00755	0.374636
ALAD	chr9:113386310-113401273	61.4132	23.7639	-1.36978	-1.57767	0.0374	0.995179
LBH	chr2:30231554-30260029	61.3904	20.9259	-1.55272	-3.76175	0.00075	0.132127
DUSP6	chr12:89347819-89352564	61.1593	22.0693	-1.47053	-3.17301	0.00305	0.296719
HLA-H	chr6:29888163-29888301	60.6865	243.707	2.0057	31.3597	0.04385	0.995179
HBM	chr16:166000-166766	60.4318	0	#NUM!		5e-05	0.0261096
KEL	chr7:142940834-142962330	60.424	8.48037	-2.83292	-4.89416	5e-05	0.0261096
MS4A3	chr11:60056677-60071345	59.0545	9.0022	-2.7137	-5.51268	5e-05	0.0261096
UBAC1	chr9:135932433-135961299	56.9894	19.2481	-1.56598	-3.71356	0.00215	0.223229
EPB41	chr1:28887062-29120040	56.6536	29.3157	-0.950495	-2.26329	0.03025	0.995179
PIM2	chrX:48913011-48919029	54.3775	19.2857	-1.49548	-3.46566	0.0019	0.209525
HES6	chr2:238238261-238240017	54.3566	4.97128	-3.45077	-5.50428	5e-05	0.0261096
LPCAT3	chr12:6970939-7018518	53.0198	24.7469	-1.09929	-2.03738	0.0384	0.995179
MKNK2	chr19:2037467-2051238	52.0409	27.378	-0.926628	-1.97686	0.0403	0.995179
C1QA	chr1:22636609-22639874	49.9441	4.87062	-3.35814	-6.24945	0.0002	0.0703149
ABCB10	chr1:229516428-229558720	49.7171	22.1384	-1.16719	-2.87133	0.00555	0.328458
NCF2	chr1:183554418-183590871	48.5732	19.444	-1.32083	-2.98289	0.00285	0.27956
CISH	chr3:50606450-50611870	48.3514	5.28038	-3.19484	-5.37801	5e-05	0.0261096
NHLRC4	chr16:566996-569324	48.0861	17.3193	-1.47324	-2.94077	0.009	0.414502
PKLR	chr1:155277566-155301401	46.9066	2.18813	-4.42202	-5.1084	0.00045	0.105822
SREBF1	chr17:17681466-17836967	46.9061	10.0758	-2.21888	-3.45424	0.00245	0.248563
RP6-159A1.4	chrX:66015470-66021164	46.5478	20.1094	-1.21085	-2.5384	0.01145	0.49462
GPNMB	chr7:23246668-23275457	46.3124	12.549	-1.88382	-4.01041	0.0001	0.0422726
PRR25	chr16:807476-807620	45.7625	0	#NUM!		0.00175	0.197272
SIGLEC6	chr19:51515958-51519054	44.8053	21.7298	-1.04399	-2.5099	0.02275	0.8218
ICAM4	chr19:10287050-10288521	44.247	15.1991	-1.54159	-2.69276	0.01045	0.459244
BTG2	chr1:203305533-203309696	44.1984	22.3368	-0.984572	-2.3594	0.02705	0.91304
CST7	chr20:24949199-24961473	44.1455	22.0733	-0.999962	-2.36538	0.0331	0.995179
C1QB	chr1:22653224-22661633	44.1287	6.89267	-2.67858	-4.15744	0.0003	0.0866073
AGR2	chr7:16791813-16805067	44.0732	6.67357	-2.72337	-4.58126	0.00015	0.0560668
FAM210B	chr20:56359013-56368659	44.0399	9.17906	-2.26239	-4.89564	5e-05	0.0261096
PNMT	chr17:39668038-39670475	43.4706	14.9022	-1.54451	-2.40043	0.0204	0.753781
HEMGN	chr9:97926760-97938108	43.0627	6.53656	-2.71983	-5.25602	0.0001	0.0422726
PPOX	chr1:161166481-161171218	42.9509	13.3291	-1.6881	-2.93189	0.00535	0.324705
ACSS1	chr20:25006228-25058231	42.8167	17.1843	-1.31708	-3.1531	0.0027	0.26931
IER3	chr6:30743198-30744540	42.6166	16.7785	-1.3448	-2.89102	0.02125	0.778706
ALOX5	chr10:45374193-45446119	42.0816	9.70377	-2.11657	-3.90371	0.00625	0.363822
SLC2A1	chr1:42925449-42958950	42.0407	13.016	-1.6915	-3.65291	0.0009	0.134278
CD69	chr12:9752473-9760848	41.6148	14.8535	-1.48629	-3.03744	0.00735	0.374636
GYPA	chr4:144109314-144140640	40.9175	0.154091	-8.0528	-9.81739	0.0044	0.323463
ALAS1	chr3:52198186-52214879	40.8329	17.1268	-1.25348	-2.70303	0.0078	0.374636
NGFRAP1	chrX:103376421-103378081	40.8094	100.269	1.2969	2.55947	0.0106	0.46526
COL6A5	chr3:130403624-130406321	39.495	0	#NUM!		0.00175	0.197272
BHLHE40	chr3:4979331-4985267	39.3353	17.6526	-1.15594	-2.73738	0.01465	0.587141
ACSS2	chr20:34876610-34927961	39.2494	20.0927	-0.965997	-2.27701	0.0373	0.995179
RGL3	chr19:11394268-11394544	39.1636	6.40836	-2.61149	-3.74743	0.00065	0.124091
DMTN	chr8:22056780-22082523	38.2271	13.6021	-1.49076	-3.03975	0.00375	0.314796
ITGA2B	chr17:44371815-44389621	38.1193	122.025	1.67858	4.08601	5e-05	0.0261096
CTSL	chr9:87726104-87731470	37.599	10.7153	-1.81102	-3.07116	0.0034	0.304363
ELOVL6	chr4:110045858-110198645	36.3206	13.5755	-1.41979	-2.11954	0.02255	0.815405
STRADB	chr2:201451744-201480935	35.5619	15.7846	-1.17182	-2.33737	0.0191	0.722281
THRA	chr17:40062982-40096070	34.4133	15.2357	-1.17551	-2.2693	0.0455	0.995179
TNFAIP2	chr14:103122099-103137442	33.6296	18.1046	-0.893378	-2.01402	0.0416	0.995179
SLC11A2	chr12:50979653-51009390	33.5461	18.0894	-0.891001	-2.10277	0.0417	0.995179
CCL2	chr17:34255296-34257207	33.1087	2.76029	-3.58432	-6.69109	0.0003	0.0866073
KLF3	chr4:38664160-38701092	32.4542	16.0862	-1.01258	-2.44771	0.02065	0.760644
NPL	chr1:182789762-182830644	32.2131	13.5907	-1.24503	-2.72534	0.0139	0.562799
CYP1B1	chr2:38067365-38074920	31.4561	6.04663	-2.37914	-5.06891	5e-05	0.0261096
LIF	chr22:30240449-30246698	31.209	7.18294	-2.11932	-4.29548	5e-05	0.0261096
CD300LF	chr17:74694103-74713116	30.532	14.7464	-1.04996	-2.22653	0.04355	0.995179
FCN1	chr9:134905749-134917956	30.4377	11.3056	-1.42882	-3.34776	0.00215	0.223229
PIK3R2	chr19:18172876-18178777	29.9666	13.3652	-1.16487	-2.69373	0.01355	0.555597
MARCH8	chr10:45454585-45594897	29.8109	14.3086	-1.05896	-2.36881	0.01705	0.660722
FN3K	chr17:82735620-82751218	29.777	7.15318	-2.05754	-1.65609	0.0456	0.995179
CDKN2A	chr9:21967756-21994383	29.6235	8.44961	-1.80978	-2.66251	0.0112	0.486782
NADK2	chr5:36192790-36241963	29.1801	13.9101	-1.06886	-2.28431	0.02185	0.795766
APOL4	chr22:36189127-36201808	29.1783	1.64434	-4.14931	-6.56893	5e-05	0.0261096
FCER1A	chr1:159302351-159308280	28.8901	68.633	1.24833	2.99292	0.0178	0.68257
KDM5D	chrY:19703416-19744839	28.6365	14.8563	-0.946785	-2.01943	0.04045	0.995179
FAM89A	chr1:231017841-231040205	28.2716	13.8268	-1.03189	-2.26813	0.0405	0.995179
TGM2	chr20:38128457-38165193	27.6434	1.56976	-4.13832	-7.04238	5e-05	0.0261096
EPCAM	chr2:47369234-47387558	27.4725	5.97366	-2.2013	-3.31653	0.00285	0.27956
SOCS2	chr12:93542470-93576896	27.2315	4.66371	-2.54573	-4.18291	0.00045	0.105822
RCL1	chr9:4792953-4884538	26.9415	13.0588	-1.04481	-2.17813	0.0486	0.995179
LGMN	chr14:92703794-92748544	26.8427	12.9445	-1.05219	-1.93802	0.0455	0.995179
SEPP1	chr5:42756862-42811883	26.7633	5.7671	-2.21434	-3.80926	0.00285	0.27956
ATP2B1	chr12:89588042-89709260	26.5195	63.7604	1.26561	3.24637	0.00135	0.182271
ABCC5	chr3:183919937-184018181	26.3877	12.7718	-1.04691	-2.43799	0.0174	0.670126
HCN3	chr1:155277566-155301401	26.1524	6.9685	-1.90802	-2.50614	0.03335	0.995179
ERMAP	chr1:42806875-42845745	25.6632	6.72159	-1.93283	-3.38436	0.00365	0.307857
HBBP1	chr11:5241244-5244144	25.4819	3.5734	-2.8341	-4.96266	0.0004	0.0972849
A4GALT	chr22:42692392-42695576	25.3286	0	#NUM!		0.00035	0.0869101
TSPAN17	chr5:176647530-176659051	25.1358	12.0192	-1.06441	-2.04354	0.0412	0.995179
KLHDC8B	chr3:49171462-49176522	25.0789	10.0723	-1.31608	-2.28981	0.0228	0.82277
OSBP2	chr22:30773137-30773244	24.9772	1.02817	-4.60246	-6.9697	5e-05	0.0261096
FOSB	chr19:45468061-45475273	24.6481	7.14984	-1.7855	-3.62999	0.0006	0.124091
RHOBTB3	chr5:95731199-95796526	24.6305	7.68631	-1.68008	-1.87846	0.0233	0.836562
GAS2L1	chr22:29306730-29312788	24.546	8.81736	-1.47707	-2.76604	0.0066	0.374636
ICAM1	chr19:10270535-10286697	24.5455	7.02544	-1.8048	-2.91529	0.0129	0.533255
ANKRD28	chr3:15735409-15859495	24.4196	71.3185	1.54623	2.54073	0.009	0.414502
TMEM2	chr9:71683362-71768737	23.9304	9.70989	-1.30132	-3.04822	0.0049	0.324705
ITLN1	chr1:160876543-160884854	23.8762	1.35141	-4.14303	-6.81175	0.0003	0.0866073
SELENBP1	chr1:151364301-151369786	23.7757	0.559378	-5.40952	-7.27616	0.0001	0.0422726
NBAS	chr2:15166909-15561302	23.7291	12.916	-0.877504	-2.05455	0.03865	0.995179
CCL3	chr17:36088249-36090130	23.1703	6.03461	-1.94095	-2.66849	0.01105	0.480851
FAM65A	chr16:67542291-67546788	22.6329	9.09664	-1.31502	-2.4302	0.0422	0.995179
MEF2C	chr5:88717663-88883367	22.0102	48.4884	1.13947	2.87905	0.0055	0.326588
SPTB	chr14:64746302-64879835	21.9909	2.3625	-3.21852	-6.47593	5e-05	0.0261096
RFESD	chr5:95652281-95698966	21.9511	6.20858	-1.82195	-3.4782	0.0025	0.252195
PHGDH	chr1:119711895-119744222	21.7011	50.8017	1.22711	2.883	0.01225	0.509948
AMMECR1	chrX:110194121-110318001	21.6937	8.05312	-1.42965	-3.20332	0.0045	0.323463
SLCO2B1	chr11:75100611-75206463	21.5501	3.96407	-2.44264	-4.40224	0.0002	0.0703149
AKR1C1	chr10:4963506-4977995	21.3436	4.52611	-2.23746	-3.12823	0.00395	0.323463
CD70	chr19:6582777-6591145	21.2474	4.61299	-2.20351	-3.37239	0.00385	0.318671
ARL4A	chr7:12686940-12691402	21.1528	7.31267	-1.53238	-2.95571	0.0039	0.322058
SLC45A3	chr1:205657674-205680975	20.7322	9.05715	-1.19474	-2.54958	0.0163	0.63674
GGT5	chr22:24219499-24245116	20.6587	1.78121	-3.53582	-5.24959	5e-05	0.0261096
RETN	chr19:7669071-7670458	20.5675	4.20067	-2.29168	-4.74027	0.01175	0.500068
PLA2G7	chr6:46697931-46735325	20.4981	7.68117	-1.41609	-2.04498	0.04545	0.995179
IGF2R	chr6:160107348-160111421	20.4535	11.3851	-0.845203	-2.05581	0.04625	0.995179
RAB34	chr17:28714280-28718455	20.2444	43.9773	1.11924	2.09251	0.03715	0.995179
BCL2L11	chr2:111119391-111168457	20.0965	6.8261	-1.55781	-3.19387	0.0024	0.244188
TRAK2	chr2:201377206-201451480	19.7463	9.34943	-1.07863	-2.48162	0.0176	0.677095
XK	chrX:37685881-37732124	19.6401	6.721	-1.54706	-3.33588	0.00275	0.273529
CD24	chr6:106969828-106974716	19.3964	0.635264	-4.93229	-6.58275	0.0004	0.0972849
RWDD3,TMEM56-RWDD3	chr1:95234313-95247294	19.1508	1.25628	-3.93018	-6.315	5e-05	0.0261096
SLC18B1	chr6:132769370-132798528	18.9482	8.35866	-1.18072	-2.3217	0.03745	0.995179
WBP5	chrX:103356487-103358471	18.7229	44.1067	1.23619	2.11914	0.0331	0.995179
UCA1	chr19:15828972-15836821	18.462	4.33389	-2.09083	-3.44587	0.00155	0.197272
NDFIP2	chr13:79481334-79556080	18.3833	5.26656	-1.80347	-3.50937	0.00085	0.134278
C17orf99	chr17:78146907-78166298	18.2186	3.30244	-2.4638	-3.04337	0.01665	0.649698
HBQ1	chr16:180560-181237	17.9949	4.19718	-2.1001	-4.3723	0.02005	0.747948
HAGH	chr16:1807486-1826781	17.686	6.54345	-1.43448	-2.55353	0.01215	0.50757
PLAU	chr10:73911181-73917501	17.5351	5.01417	-1.80617	-2.95537	0.00555	0.328458
CFH	chr1:196652063-196747539	17.4992	3.53411	-2.30787	-3.38434	0.00155	0.197272
NRGN	chr11:124739935-124747658	17.3874	66.4495	1.93421	4.31021	0.00075	0.132127
PPBP	chr4:73985986-73988170	16.9021	218.929	3.69519	8.72132	5e-05	0.0261096
MFHAS1	chr8:8783342-8893593	16.8652	8.76529	-0.944172	-2.08697	0.03725	0.995179
GAD1	chr2:170817045-170861118	16.8121	4.83294	-1.79853	-2.78659	0.0121	0.506673
EGR3	chr8:22687371-22693230	16.8082	2.31803	-2.85819	-4.74197	0.0001	0.0422726
STEAP4	chr7:88270903-88291014	16.7842	2.89495	-2.5355	-5.36343	5e-05	0.0261096
SPRY2	chr13:80335975-80341187	16.6985	7.33272	-1.1873	-2.24271	0.04215	0.995179
PHOSPHO1	chr17:49210614-49231579	16.4568	1.08769	-3.91934	-2.97214	0.04755	0.995179
KAT2B	chr3:20040321-20154404	16.3753	6.53388	-1.32551	-2.54553	0.01045	0.459244
MARCKSL1	chr1:32333831-32336173	16.3608	34.2647	1.06648	2.28748	0.04985	0.995179
EFCAB13,ITGB3,RP11-290H9.2	chr17:47253849-47441288	16.1593	84.4991	2.38657	4.53756	0.00045	0.105822
NCEH1	chr3:172630535-172710983	15.9861	7.45078	-1.10135	-2.31069	0.0321	0.995179
DUSP2	chr2:96143165-96145287	15.9035	4.59657	-1.79072	-2.61644	0.012	0.503674
PPM1H	chr12:62643981-62935041	15.6584	8.02447	-0.964458	-2.1564	0.03695	0.995179
MYO1D	chr17:32492607-32877133	15.6308	6.05558	-1.36806	-2.36456	0.01775	0.681389
PRG3	chr11:57376698-57381118	15.583	0	#NUM!		5e-05	0.0261096
FST	chr5:53480480-53487133	15.5691	2.13731	-2.86482	-4.24833	0.00035	0.0869101
ELK3	chr12:96223723-96269837	15.5068	29.5588	0.930692	2.03968	0.03895	0.995179
PTGS2	chr1:186671724-186680410	15.3914	6.69959	-1.19998	-2.30988	0.02695	0.910531
DPP4	chr2:161991844-162074314	15.2845	2.23211	-2.77559	-4.57024	0.0003	0.0866073
ESPN	chr1:6424862-6460941	15.1309	0.195031	-6.27765	-6.69247	0.00795	0.374636
IL7R	chr5:35856167-35879815	15.1199	30.4431	1.00967	2.13394	0.02745	0.923032
MGAT3	chr22:39457501-39492196	14.9871	6.4546	-1.21532	-2.43214	0.01435	0.577726
PECAM1	chr17:64319421-64413756	14.9462	31.0831	1.05636	2.50934	0.0134	0.550082
RAP1GAP	chr1:21596223-21668578	14.8418	0.682504	-4.44269	-6.18998	0.0001	0.0422726
LPPR3	chr19:812488-822941	14.4051	6.21752	-1.21217	-2.21939	0.03995	0.995179
TSPAN33	chr7:129144791-129169712	14.4051	32.4965	1.1737	2.64947	0.018	0.688752
CCL4	chr17:36103847-36105631	14.3815	1.2288	-3.5489	-2.38461	0.01535	0.60969
GALNT6	chr12:51351255-51391216	14.3352	5.43509	-1.39919	-2.90436	0.00605	0.353338
MAML1	chr5:179792426-179792970	14.2893	4.67303	-1.6125	-2.00824	0.04535	0.995179
TNKS1BP1	chr11:57299595-57324875	14.0769	7.21617	-0.964021	-1.94223	0.04665	0.995179
AGFG2	chr7:100567498-100568215	14.0412	4.89064	-1.52157	-2.4424	0.01765	0.678283
DES	chr2:219420262-219426727	13.9726	1.90249	-2.87664	-4.67469	0.0005	0.114545
SERPINB2	chr18:63887743-63936110	13.8843	2.9265	-2.24621	-3.46102	0.00185	0.206578
ADCK1	chr14:77819017-77933952	13.8247	4.25119	-1.70131	-2.56136	0.02405	0.857959
CCL13	chr17:34356498-34358609	13.7812	0	#NUM!		5e-05	0.0261096
NR4A2	chr2:156324431-156342345	13.626	5.21609	-1.38532	-2.12183	0.0449	0.995179
ACHE	chr7:100889945-100894251	13.5723	0.272288	-5.63939	-5.32792	0.0016	0.197272
GDF15	chr19:18386260-18389213	13.5086	1.48943	-3.18105	-5.04481	0.00085	0.134278
AQP3	chr9:33441154-33447536	13.4979	4.51546	-1.57979	-2.66664	0.0247	0.860719
PTRF	chr17:42402451-42423203	13.4028	25.6756	0.937865	2.11947	0.0438	0.995179
S100P	chr4:6693867-6697174	13.299	0.636441	-4.38515	-6.30949	0.0425	0.995179
ETV6	chr12:11649581-11895462	13.2943	31.0304	1.22287	2.50561	0.0154	0.610311
TMEM63B	chr6:44127809-44155446	13.0177	3.97177	-1.71262	-2.92872	0.00985	0.43885
SLC6A8	chrX:153688731-153696565	12.9876	0.907329	-3.83937	-3.5012	0.0003	0.0866073
PLEC	chr8:143915155-143976796	12.9647	25.528	0.977493	2.46451	0.0149	0.595815
PLBD1	chr12:14503664-14567817	12.5871	3.50201	-1.84569	-3.05522	0.0103	0.456038
BTRC	chr10:101430355-101557314	12.4762	5.44532	-1.19609	-2.49911	0.0209	0.767464
CPEB4	chr5:173888368-173960309	12.4679	4.8809	-1.353	-2.87091	0.00525	0.324705
MMP9	chr20:46008927-46016567	12.2731	0.278826	-5.45999	-7.13652	0.0006	0.124091
SLC35F2	chr11:107790986-107858752	12.1275	24.0898	0.990136	1.97983	0.0481	0.995179
GYPE	chr4:143870624-143905565	12.0617	0.891383	-3.75824	-5.76575	0.00015	0.0560668
KIDINS220	chr2:8724023-8724234	12.0342	0	#NUM!		0.00175	0.197272
EMILIN1	chr2:27078609-27086408	11.9465	24.6631	1.04576	2.3561	0.02815	0.944781
CD9	chr12:6200384-6238335	11.9066	94.7151	2.99183	6.31523	5e-05	0.0261096
SEMA7A	chr15:74409941-74433936	11.8463	3.67467	-1.68875	-3.20459	0.04555	0.995179
SCRN1	chr7:29920024-29989782	11.7285	28.3793	1.27481	2.78782	0.0054	0.324705
OSM	chr22:30262828-30266890	11.628	1.9456	-2.57931	-4.02291	0.00145	0.193564
PF4	chr4:73980757-73982021	11.5557	177.361	3.94001	8.59718	5e-05	0.0261096
GAS7	chr17:9910585-10198745	11.499	24.7989	1.10877	2.5903	0.0098	0.437171
SCN4B	chr11:118133378-118152833	11.4785	1.25245	-3.1961	-4.62779	0.00015	0.0560668
TNFSF9	chr19:6531027-6535920	11.4049	3.64092	-1.64727	-2.68525	0.0231	0.831905
SNCA	chr4:89724101-89837248	11.3345	22.6563	0.999185	2.01753	0.044	0.995179
CTD-3214H19.16,TRAPPC5	chr19:7680816-7683508	11.2652	1.51839	-2.89127	-4.53501	0.0007	0.131515
IGFL2	chr19:46148968-46161273	11.1865	1.1126	-3.32974	-5.2388	0.00805	0.374636
LINC00963	chr9:129488763-129513658	11.1714	30.0187	1.42605	2.39888	0.0416	0.995179
TRIB1	chr8:125430407-125438478	11.1653	4.32952	-1.36674	-2.37601	0.0197	0.740241
ANK1	chr8:41799005-41800842	11.1609	1.8235	-2.61367	-4.1627	0.001	0.144935
TNFAIP3	chr6:137867326-137883308	11.1349	3.84071	-1.53564	-2.88766	0.00865	0.400983
WSCD2	chr12:108129484-108250215	11.117	2.51534	-2.14394	-3.09923	0.00545	0.324705
DUSP7	chr3:52048918-52056515	11.0117	22.7755	1.04845	2.30128	0.035	0.995179
KANK2	chr19:11164237-11197497	10.9961	4.24516	-1.3731	-2.48234	0.0148	0.592484
MYLIP	chr6:16129241-16148311	10.9064	3.32901	-1.71202	-2.56345	0.0157	0.617377
ATXN7	chr3:63866043-63866261	10.8066	0	#NUM!		0.00175	0.197272
DNMT3B	chr20:32762509-32809362	10.6193	29.5952	1.47867	3.08561	0.00455	0.324705
AGRN	chr1:1020206-1056122	10.6095	4.1791	-1.34409	-2.71131	0.00725	0.374636
SOX4	chr6:21593770-21598973	10.6071	26.5355	1.32288	3.07535	0.0044	0.323463
TMEM236	chr10:17752548-17800896	10.5396	2.68147	-1.97472	-3.57031	0.0022	0.227092
ARRDC3	chr5:91368723-91418760	10.4359	23.6588	1.18083	2.58299	0.014	0.566203
ANXA3	chr4:78551678-78610565	10.1603	3.01794	-1.75131	-2.4263	0.0186	0.709417
ACP5	chr19:11574660-11578976	10.1299	1.49564	-2.75978	-3.67871	0.00115	0.157665
HTRA3	chr4:8269766-8307130	10.127	45.4278	2.16536	4.49791	0.00015	0.0560668
UBASH3B	chr11:122655743-122814479	10.0326	21.5066	1.10008	2.56865	0.0156	0.614806
PCSK9	chr1:55039688-55064891	9.96023	0.855857	-3.54074	-5.59438	5e-05	0.0261096
PADI4	chr1:17308246-17364012	9.92207	1.91685	-2.3719	-3.3185	0.00475	0.324705
CA8	chr8:60186936-60281281	9.81186	4.05716	-1.27406	-2.15867	0.04275	0.995179
RP4-539M6.14	chr22:30487728-30488006	9.74519	0	#NUM!		0.00025	0.0778706
IGJ	chr4:70654743-70666596	9.62286	31.1902	1.69656	3.07637	0.0036	0.304363
ZFPM1	chr16:88453387-88537013	9.57633	3.98762	-1.26394	-2.33407	0.02845	0.953948
GAB1	chr4:143336779-143474208	9.45906	4.5771	-1.04726	-2.11241	0.0324	0.995179
CNST	chr1:246566541-246668601	9.18533	19.3839	1.07745	2.35534	0.0219	0.79677
RAB20	chr13:110523061-110561714	9.05913	1.81761	-2.31733	-3.59653	0.00455	0.324705
SEC14L3	chr22:30465823-30466125	9.00091	0	#NUM!		5e-05	0.0261096
DYRK3	chr1:206635556-206650341	8.98616	3.28729	-1.45081	-2.45595	0.02695	0.91053
DAAM1	chr14:59188668-59371497	8.97288	17.6993	0.980052	2.22141	0.03545	0.995179
RP11-44M6.1	chr7:100519883-100520121	8.97104	0	#NUM!		0.0008	0.132127
FCN1	chr9:134902198-134905687	8.8661	3.61989	-1.29235	-2.22665	0.0413	0.995179
FAM46C	chr1:117606136-117628380	8.81127	2.45746	-1.84218	-3.28588	0.00445	0.323463
EPAS1	chr2:46294096-46386700	8.70078	1.18355	-2.87803	-4.42371	0.00025	0.0778706
FAM83A	chr8:123182983-123210080	8.53737	0.0803074	-6.73211	-6.60677	0.01205	0.505175
AMIGO2	chr12:47076453-47080703	8.49611	2.79288	-1.60505	-2.39966	0.02215	0.802576
HBEGF	chr5:140332842-140346454	8.49004	1.89672	-2.16226	-3.33483	0.00415	0.323463
SELL	chr1:169690662-169711671	8.31013	27.9554	1.75018	3.53085	0.0028	0.27695
CPXM1	chr20:2793996-2800548	8.27923	30.6287	1.88732	3.48384	0.00085	0.134278
SOCS1	chr16:11253957-11256172	8.22898	1.17708	-2.8055	-4.22269	0.00125	0.169413
ACY3	chr11:67642555-67647662	8.20757	22.3075	1.4425	2.19256	0.03165	0.995179
MS4A2	chr11:60088388-60098490	8.18315	2.0197	-2.01852	-3.16013	0.00455	0.324705
LGR4	chr11:27365960-27472722	8.1592	2.40927	-1.75983	-2.90968	0.0062	0.361504
ACSM3	chr16:20764102-20806384	8.14825	1.54689	-2.39712	-3.44738	0.0033	0.304363
HP	chr16:72056225-72061055	8.1309	0.94532	-3.10454	-3.61716	0.00195	0.214373
CLCN5	chrX:49922725-50099229	8.10093	3.65175	-1.1495	-2.32744	0.02055	0.757747
SIGLEC1	chr20:3686969-3708774	8.01504	1.28106	-2.64537	-2.5925	0.01035	0.457681
IL1R2	chr2:101991866-102028531	8.00777	20.9213	1.3855	2.54031	0.03435	0.995179
KDM7A	chr7:140084745-140176859	7.89778	2.83511	-1.47804	-2.92586	0.0052	0.324705
EMP1	chr12:13196741-13219940	7.79556	46.8822	2.58832	5.96203	5e-05	0.0261096
SLCO4C1	chr5:102233985-102296449	7.75527	1.88444	-2.04104	-3.44114	0.0033	0.304363
PLEKHH3	chr17:42667851-42676910	7.71336	1.23298	-2.64521	-3.8331	0.00105	0.145642
ANK1	chr8:41800913-41801977	7.69514	1.3122	-2.55196	-3.83897	0.00635	0.367834
KIAA0125	chr14:105853929-106116618	7.63438	29.0844	1.92966	3.28704	0.0016	0.197272
CLIC2	chrX:155276017-155334586	7.61122	0.864607	-3.13801	-4.77226	0.0001	0.0422726
RP5-964N17.1	chrX:113924049-113924315	7.56861	0	#NUM!		0.00065	0.124091
AC012499.1	chr2:177702574-177723172	7.55765	0	#NUM!		0.00065	0.124091
SEC14L4	chr22:30488092-30503741	7.48532	0.285739	-4.71129	-6.33743	0.0008	0.132127
HK3	chr5:176880848-176899297	7.40697	2.16787	-1.7726	-2.2773	0.02105	0.772174
HIST1H4K	chr6:27831153-27831363	7.33539	0	#NUM!		0.0076	0.374636
AIFM2	chr10:70112286-70132734	7.20642	2.72914	-1.40084	-2.24983	0.03825	0.995179
SLC16A9	chr10:59650764-59709658	7.19588	0.890154	-3.01504	-4.65937	5e-05	0.0261096
F2R	chr5:76716098-76735787	7.17142	18.2173	1.34498	2.77075	0.01185	0.500068
GNG11	chr7:93921833-93926651	7.12555	27.8427	1.96623	3.66243	0.00685	0.374636
CLDN10	chr13:95434046-95580671	7.10596	27.7684	1.96634	3.43705	0.0144	0.579082
FCAR	chr19:54874253-54890475	7.06621	2.34481	-1.59146	-2.04204	0.047	0.995179
EGR3	chr8:22685846-22686105	6.92785	0	#NUM!		0.0008	0.132127
ID1	chr20:31605332-31606515	6.86834	1.63247	-2.07291	-2.52552	0.0171	0.660722
XYLT1	chr16:17102308-17470912	6.85483	14.64	1.09472	2.46349	0.01545	0.610929
CCL18	chr17:36064387-36071469	6.74767	0.399164	-4.07934	-3.412	0.03935	0.995179
CALB1	chr8:90093480-90095473	6.70483	1.01109	-2.7293	-4.08133	0.00055	0.123607
CALB2	chr16:71358738-71390483	6.64566	2.18797	-1.60282	-2.08554	0.04305	0.995179
TNFRSF19	chr13:23570536-23676091	6.64002	2.67678	-1.31069	-2.21074	0.0391	0.995179
UBXN10	chr1:20196201-20196487	6.63381	0	#NUM!		5e-05	0.0261096
SOWAHC	chr2:109614500-109619017	6.62642	1.69733	-1.96496	-3.16135	0.00585	0.34392
LTBP1	chr2:32947029-33399604	6.58598	30.6218	2.21709	4.87031	5e-05	0.0261096
NID1	chr1:235975830-236065117	6.56657	16.8228	1.3572	2.85646	0.00505	0.324705
CRISP2	chr6:49692385-49698478	6.5018	1.16683	-2.47824	-2.75649	0.0117	0.500068
IL2RA	chr10:6010687-6062264	6.4112	2.00416	-1.6776	-2.43162	0.0203	0.750867
PPP2R5B	chr11:64924643-64934418	6.39865	2.27519	-1.49178	-2.11864	0.0351	0.995179
JAM3	chr11:134140704-134151919	6.2686	17.5594	1.48603	2.25433	0.0371	0.995179
SMIM24	chr19:3474259-3479105	6.17232	18.2831	1.56663	2.74981	0.02975	0.991918
RAB3IL1	chr11:61897311-61920126	6.07666	0.509185	-3.57702	-4.47428	0.0008	0.132127
VSTM1	chr19:54040827-54063840	6.07059	0.328211	-4.20914	-3.90924	0.0113	0.489929
ANGPT1	chr8:107249488-107497955	6.03774	21.6831	1.84449	3.6138	0.0009	0.134278
HIPK2	chr7:139572907-139777675	5.94793	11.2041	0.91357	2.10533	0.0417	0.995179
GPR97	chr16:57673326-57689380	5.94682	1.46167	-2.0245	-2.69229	0.0102	0.452175
ADAMTS10	chr19:8580241-8608176	5.90729	12.8497	1.12116	2.25539	0.0308	0.995179
ATP8B2	chr1:154325671-154351306	5.89954	12.9728	1.13682	2.32092	0.0188	0.713978
ECM1	chr1:150508099-150513785	5.78367	14.5449	1.33046	2.08248	0.04035	0.995179
EMP2	chr16:10529648-10547662	5.74321	1.73206	-1.72937	-2.64663	0.0412	0.995179
CA1	chr8:85328252-85341105	5.708	0.847761	-2.75126	-3.85645	0.00665	0.374636
PLXDC2	chr10:19816324-20289856	5.6414	11.2914	1.0011	2.30354	0.0256	0.873228
CACNA1H	chr16:1212131-1215447	5.62879	1.84036	-1.61284	-2.39228	0.0264	0.895356
BOLA3-AS1	chr2:74148260-74150381	5.61551	1.85959	-1.59443	-2.3753	0.03855	0.995179
SYT11	chr1:155859544-155885243	5.54085	14.2189	1.35963	2.81611	0.01045	0.459244
CD109	chr6:73695834-73828316	5.51782	19.6554	1.83276	4.17925	0.00015	0.0560668
MLLT11	chr1:151050970-151059521	5.51123	18.6277	1.757	3.08643	0.0133	0.547877
REPS2	chrX:16947036-17153278	5.46393	2.41741	-1.17648	-2.0792	0.0382	0.995179
CELA2B	chr1:15481102-15524678	5.46109	0	#NUM!		0.00065	0.124091
C6orf25	chr6:31723397-31726714	5.44434	30.3463	2.47869	4.10072	0.0003	0.0866073
ADCY6	chr12:48766198-48788908	5.33373	30.4242	2.512	4.93285	5e-05	0.0261096
CACNA1H	chr16:1190216-1210487	5.25542	1.65657	-1.66561	-2.15152	0.04285	0.995179
NEUROG3	chr10:69571494-69573390	5.24912	1.58013	-1.73203	-2.55328	0.03125	0.995179
SOX21	chr13:94711373-94712759	5.2473	0.570774	-3.20058	-4.29033	0.0024	0.244188
DYRK3	chr1:206650448-206655005	5.23692	1.87057	-1.48524	-2.3695	0.0291	0.973904
CHN1	chr2:174799354-174847430	5.20249	0.650247	-3.00014	-3.67286	0.0017	0.197272
SPINK2	chr4:56809691-56821694	5.20132	26.2483	2.33527	4.40554	0.0042	0.323463
PTK7	chr6:43076424-43161567	5.20065	14.5019	1.47948	1.83616	0.04775	0.995179
SLC6A9	chr1:44000529-44024339	5.19339	0	#NUM!		5e-05	0.0261096
IRF6	chr1:209787576-209801980	5.17571	0.869313	-2.57381	-3.64634	0.0034	0.304363
CEBPE	chr14:23119183-23119483	5.11981	0.924288	-2.46968	-3.50259	0.01695	0.658509
DOCK9	chr13:98793492-98955539	5.09573	0.817096	-2.64071	-3.73789	0.00085	0.134278
ADAMTS14	chr10:70672615-70762441	5.08723	1.74356	-1.54484	-2.14182	0.03715	0.995179
RP5-964N17.1	chrX:113892332-113892642	4.96872	0	#NUM!		0.00065	0.124091
SLC28A3	chr9:84275588-84340687	4.94956	0.749512	-2.72328	-3.95346	0.0009	0.134278
CR1	chr1:207552093-207641769	4.94908	0.77039	-2.6835	-3.80268	0.0004	0.0972849
PLXNA1	chr3:126988670-127037387	4.9485	2.20336	-1.16729	-2.18479	0.03515	0.995179
LINC00694	chr3:44421061-44421799	4.8884	1.05543	-2.21153	-3.27944	0.0342	0.995179
MEG3	chr14:100828751-100860968	4.88551	12.1634	1.31597	2.18887	0.02975	0.991918
SLFN5	chr17:35258658-35273656	4.86813	2.02847	-1.26297	-2.34793	0.0193	0.72752
NFIX	chr19:13025072-13098450	4.8294	1.81805	-1.40945	-2.11722	0.03535	0.995179
UBASH3A	chr21:42404026-42447671	4.79251	0.636598	-2.91232	-3.85907	0.00265	0.265067
KRT13	chr17:41500987-41505473	4.78476	0.213024	-4.48936	-3.98046	0.0157	0.617377
FRRS1L	chr9:109136549-109136828	4.60448	0	#NUM!		0.00175	0.197272
ENDOD1	chr11:95089862-95133464	4.60064	9.82692	1.0949	2.16263	0.0419	0.995179
CTDSPL	chr3:37862194-37984469	4.59104	13.197	1.52332	2.40508	0.01875	0.712841
ITGA6	chr2:172427616-172506533	4.56629	24.2969	2.41168	4.85847	5e-05	0.0261096
SRC	chr20:37346071-37405411	4.54303	13.9917	1.62284	1.75629	0.03925	0.995179
ZSCAN18	chr19:58083533-58118267	4.51176	17.5439	1.9592	3.12529	0.00635	0.367834
CCND1	chr11:69652171-69654659	4.42161	1.066	-2.05237	-2.92861	0.0156	0.614806
LINC01133	chr1:159965519-159979061	4.39794	0.541207	-3.02258	-3.90197	0.0116	0.499884
C1QTNF4	chr11:47589439-47594379	4.36312	17.6559	2.01672	2.98472	0.0055	0.326588
NRSN2	chr20:320137-354862	4.36277	12.7818	1.55078	2.17305	0.038	0.995179
RGS20	chr8:53881053-53959290	4.35894	1.32612	-1.71677	-2.49276	0.03905	0.995179
ACSL6	chr5:131981898-131982077	4.29878	0	#NUM!		0.00065	0.124091
SLC37A1	chr21:42513822-42581438	4.29532	16.9404	1.97963	3.5325	0.00215	0.223229
DHRS9	chr2:169069622-169096171	4.2951	24.2454	2.49695	3.70765	0.0019	0.209525
MAP7	chr6:136342013-136550708	4.26134	10.1221	1.24813	2.23076	0.0243	0.857959
ABHD17C	chr15:80695306-80755621	4.21904	11.4261	1.43735	2.07165	0.0416	0.995179
GATA5	chr20:62473437-62475495	4.20669	0.39105	-3.42726	-4.28361	0.0047	0.324705
GPRIN3	chr4:89236408-89307857	4.20008	8.05962	0.940293	2.12201	0.04035	0.995179
HSD17B4	chr5:119452461-119542403	4.19557	0	#NUM!		0.0245	0.857959
RP6-159A1.3	chrX:66000434-66001412	4.19251	0.960755	-2.12557	-3.03089	0.0288	0.964773
HGF	chr7:81699008-81770326	4.14691	31.9755	2.94686	4.43526	0.0001	0.0422726
LGALS3BP	chr17:78971256-78979894	4.14624	1.35751	-1.61084	-2.10942	0.04035	0.995179
ATP1B2	chr17:7651108-7657759	4.0157	0.165802	-4.59812	-5.43173	0.00155	0.197272
CD79B	chr17:63928741-63932217	3.97235	11.532	1.53757	2.00823	0.0489	0.995179
SLC6A19	chr5:1224626-1225093	3.92916	0.521871	-2.91246	-4.16141	0.0005	0.114545
ESAM	chr11:124753122-124762254	3.89386	18.7575	2.26819	3.33581	0.0031	0.299125
RP5-964N17.1	chrX:113839054-113839362	3.88646	0	#NUM!		0.00175	0.197272
GPSM1	chr9:136327594-136359529	3.79228	11.7314	1.62924	2.57248	0.01675	0.652166
LPAR3	chr1:84811602-84893185	3.78596	10.8727	1.52198	2.68215	0.0183	0.699478
CES1	chr16:55802851-55833005	3.73854	0.444555	-3.07204	-3.20017	0.00775	0.374636
AEBP1	chr7:44104471-44114559	3.73768	10.3568	1.47036	2.51335	0.017	0.65973
PAQR9	chr3:142956816-142957141	3.73283	0	#NUM!		0.0008	0.132127
LINC00891	chrX:71697221-71707702	3.68686	1.17172	-1.65376	-2.51124	0.02155	0.787262
LGALSL	chr2:64454306-64461381	3.67239	20.6493	2.4913	4.30482	0.00015	0.0560668
TMC5	chr16:19485522-19485968	3.6403	0	#NUM!		0.0001	0.0422726
CTA-363E6.6	chr16:19486599-19487290	3.63003	0	#NUM!		5e-05	0.0261096
MAP1A	chr15:43520665-43531613	3.59157	8.07484	1.16882	2.47389	0.01865	0.709799
FBLN2	chr3:13549143-13638410	3.57441	9.32229	1.38298	2.32025	0.0236	0.844771
MMRN1	chr4:89894950-89954620	3.56141	39.9771	3.48865	6.92043	5e-05	0.0261096
ABCG2	chr4:88091656-88158483	3.55414	0.219389	-4.01794	-4.80295	0.00345	0.304363
KCTD17	chr22:37051780-37063384	3.55136	9.5263	1.42354	2.09936	0.0379	0.995179
ARMCX1	chrX:101550653-101554715	3.53927	10.866	1.6183	2.65163	0.02255	0.815405
MGLL	chr3:127689037-127823243	3.49727	11.0634	1.66149	2.85812	0.00755	0.374636
HEG1	chr3:124965686-125055886	3.48854	9.07493	1.37926	2.62616	0.01135	0.490898
HPSE	chr4:83292458-83334818	3.47508	19.0595	2.45539	4.66302	0.0001	0.0422726
TRIM29	chr11:120111290-120123006	3.46098	0.137767	-4.65088	-4.51363	0.0423	0.995179
LINC01218	chr4:100812000-100812323	3.44559	0	#NUM!		0.00175	0.197272
DSG2	chr18:31519818-31548860	3.43587	8.33255	1.27808	2.37584	0.02635	0.894514
RP11-583F2.1	chr17:64927674-64927971	3.42133	0	#NUM!		0.0041	0.323463
ALDH7A1	chr5:126543331-126595143	3.41163	10.3191	1.59679	2.73816	0.0161	0.62962
PLEK2	chr14:67386910-67397694	3.40567	0.954615	-1.83495	-2.57614	0.0417	0.995179
YAP1P1	chr6:147409953-147410189	3.34985	0	#NUM!		0.0245	0.857959
AC013463.2	chr2:164945598-164959267	3.34917	0	#NUM!		0.0048	0.324705
RP11-563E2.2	chr4:163111824-163112164	3.34839	0	#NUM!		0.0008	0.132127
DEFA3	chr8:7015881-7016784	3.34277	0	#NUM!		0.00175	0.197272
PXDN	chr2:1631882-1744485	3.31751	10.7046	1.69006	3.23847	0.0021	0.219967
RP11-61L19.2	chr18:9473455-9474320	3.31414	0.426571	-2.95778	-3.60637	0.03295	0.995179
CD200R1L	chr3:112827128-112845679	3.31399	0	#NUM!		0.00035	0.0869101
NDN	chr15:23685484-23687285	3.30216	9.19422	1.47732	2.35179	0.04065	0.995179
PZP	chr12:9149347-9149677	3.26921	0	#NUM!		0.00175	0.197272
SEPT5	chr22:19718490-19724882	3.24999	15.8471	2.28571	3.83794	0.00095	0.138252
FCGR1A	chr1:149782667-149791989	3.21625	12.8425	1.99748	3.28216	0.0075	0.374636
OLIG1	chr21:33070253-33072414	3.20894	0.7146	-2.16689	-2.64914	0.01175	0.500068
AGAP1	chr2:235494817-236131785	3.20672	1.28645	-1.31771	-2.19152	0.03145	0.995179
GP1BA	chr17:4932605-4935033	3.20526	20.1129	2.64961	4.57062	0.0008	0.132127
LPHN1	chr19:14147738-14183697	3.19718	7.19721	1.17064	2.1215	0.04205	0.995179
THBS4	chr5:80082496-80083230	3.19703	0.713509	-2.16373	-2.28733	0.02475	0.861615
IL24	chr1:206903294-206921990	3.19291	0	#NUM!		0.0008	0.132127
PPP1R14A	chr19:38251236-38256495	3.17646	11.9723	1.91421	3.39328	0.02375	0.849284
MAPKAPK3	chr3:50617160-50650739	3.16659	0.381113	-3.05464	-3.72121	0.01155	0.498334
ANKEF1	chr20:10051673-10056315	3.13617	0.763292	-2.0387	-2.78518	0.047	0.995179
EVPL	chr17:76006843-76027328	3.06723	0.910203	-1.75268	-2.63707	0.0143	0.577021
SEC14L3	chr22:30466189-30466543	3.05032	0	#NUM!		0.0008	0.132127
SRP54-AS1	chr14:34957705-34957967	3.04339	0	#NUM!		0.0119	0.500068
IGFBP5	chr2:216694775-216695148	3.04192	0.362129	-3.0704	-3.59781	0.03775	0.995179
GPX3	chr5:151020736-151028986	3.03428	0.88209	-1.78236	-2.27263	0.04555	0.995179
TIE1	chr1:43301039-43323198	3.01763	11.3687	1.91357	3.34614	0.00395	0.323463
RP5-964N17.1	chrX:113854158-113854500	3.00233	0	#NUM!		0.00175	0.197272
LILRB5	chr19:54249481-54257185	2.96663	0.668236	-2.15039	-2.56086	0.01555	0.614199
IGBP1P4	chr4:82401778-82402223	2.95906	0	#NUM!		0.00035	0.0869101
ARID5B	chr10:61902194-62096944	2.91846	6.22372	1.09257	2.00631	0.04375	0.995179
GRIK5	chr19:41998323-42070064	2.89023	9.7441	1.75334	2.82576	0.0091	0.418023
PAQR9	chr3:142956024-142956447	2.87117	0	#NUM!		0.0001	0.0422726
UCHL1	chr4:41256982-41268435	2.82959	18.5702	2.71432	3.17142	0.0047	0.324705
RP1-102K2.9	chr22:30274671-30275054	2.80275	0	#NUM!		0.00065	0.124091
CCDC170	chr6:151494165-151621192	2.78778	0.778095	-1.8411	-2.65993	0.016	0.626399
SEPT1	chr16:30378132-30382287	2.78731	8.29389	1.57317	2.08409	0.0412	0.995179
DYSF	chr2:71453694-71686763	2.76156	0.62673	-2.13957	-2.0043	0.0316	0.995179
TSPO2	chr6:41043131-41044248	2.75799	0	#NUM!		0.0001	0.0422726
CMTM5	chr14:23377137-23379731	2.74069	27.2449	3.31337	4.10734	0.00065	0.124091
SPTBN2	chr11:66698995-66701650	2.73381	0.504478	-2.43805	-3.17994	0.0104	0.45875
SCAMP5	chr15:75009763-75021489	2.70269	7.07536	1.38841	2.11044	0.03605	0.995179
NTMT1	chr9:129630251-129630543	2.68604	0	#NUM!		0.0076	0.374636
MIR146B	chr10:102437836-102438888	2.68412	0.544392	-2.30173	-2.9446	0.03795	0.995179
MRC2	chr17:62627623-62693597	2.64959	10.1303	1.93484	3.54923	0.00235	0.240479
ETS1	chr11:128571817-128572261	2.64758	8.60542	1.70057	3.01738	0.00705	0.374636
RP5-964N17.1	chrX:113926282-113927286	2.63411	0.416714	-2.66018	-3.24003	0.0359	0.995179
CHST13	chr3:126524214-126543292	2.6273	7.83781	1.57687	2.44984	0.0324	0.995179
TRBC2,TRBV25-1,TRBV28	chr7:142787057-142802751	2.61903	19.8503	2.92206	5.05596	0.0006	0.124091
NXF3	chrX:103075814-103084869	2.6174	0.571696	-2.19481	-2.45471	0.04605	0.995179
LIN7A	chr12:80792525-80937673	2.56303	0.922616	-1.47405	-2.08083	0.03885	0.995179
CTC-756D1.2	chr8:23481738-23482105	2.55915	0	#NUM!		0.00175	0.197272
KRT17	chr17:41619485-41620801	2.52899	0	#NUM!		0.00175	0.197272
GALNT5	chr2:157315063-157316992	2.4948	0.40182	-2.63431	-3.29065	0.0134	0.550082
CYP27A1	chr2:218781860-218817229	2.49204	0.492307	-2.3397	-3.21586	0.00505	0.324705
IKZF2	chr2:212999696-213150285	2.47431	5.28356	1.09448	2.0418	0.04315	0.995179
TRIM46	chr1:155174628-155184949	2.46781	8.22777	1.73727	2.29982	0.04735	0.995179
CLEC1B	chr12:9989343-10015627	2.46646	11.2174	2.18522	3.08471	0.0129	0.533255
CD163	chr12:7469454-7503772	2.42695	0.564268	-2.10469	-2.92893	0.00875	0.404562
SERPINE2	chr2:223975095-224039213	2.42322	10.6862	2.14076	3.44485	0.004	0.323463
FHDC1	chr4:152942984-152960644	2.41816	0.117708	-4.36062	-4.54516	0.0098	0.437171
CCER2	chr19:38910860-38911581	2.41474	0	#NUM!		0.04195	0.995179
LPAR1	chr9:110873167-110973549	2.40585	0.666095	-1.85275	-2.54877	0.0207	0.761696
NYNRIN	chr14:24399256-24419279	2.37772	5.35155	1.17038	2.13362	0.042	0.995179
TGFBR3	chr1:91681737-91682501	2.32268	0	#NUM!		0.04195	0.995179
KLHDC8A	chr1:205336017-205339437	2.30983	0.224272	-3.36447	-3.78343	0.0097	0.4338
SEC14L3	chr22:30464926-30465770	2.30368	0	#NUM!		5e-05	0.0261096
RGS1	chr1:192575785-192580031	2.28927	8.66762	1.92075	2.54983	0.01735	0.668926
APLNR	chr11:57234441-57237025	2.28205	0	#NUM!		0.0001	0.0422726
PAQR9	chr3:142961987-142962396	2.27204	0	#NUM!		5e-05	0.0261096
HIVEP2	chr6:142751473-142837028	2.27058	6.7327	1.56812	3.04468	0.00585	0.34392
TRPS1	chr8:115408423-115668964	2.27006	5.10887	1.17028	2.19759	0.02945	0.984689
GUCY1B3	chr4:155759142-155807712	2.26955	13.5748	2.58045	4.03573	0.0006	0.124091
CD55	chr1:207362436-207363822	2.24782	0.54274	-2.05019	-2.64075	0.0405	0.995179
PITPNM2	chr12:122983476-123110432	2.24508	9.07698	2.01544	2.82303	0.0076	0.374636
SELP	chr1:169588435-169619194	2.24209	20.8677	3.21835	3.82197	0.00055	0.123607
DEFA4	chr8:6935691-6936894	2.24081	0	#NUM!		5e-05	0.0261096
PRSS8	chr16:31131798-31135418	2.2201	0	#NUM!		5e-05	0.0261096
SPTSSB	chr3:161344794-161371833	2.19107	0.252873	-3.11515	-3.17729	0.01495	0.596471
RP1-80N2.2	chr6:6692865-6711068	2.19042	0.319117	-2.77905	-2.68832	0.0268	0.907189
CALCRL	chr2:187341959-187448139	2.1789	7.79979	1.83984	3.12735	0.004	0.323463
EHD2	chr19:47713453-47743216	2.17854	7.83071	1.84578	2.99262	0.0091	0.418023
ZBTB16	chr11:114063314-114256706	2.17337	5.53212	1.3479	2.38049	0.0196	0.737263
AKT3	chr1:243256087-243851049	2.14246	6.37236	1.57256	2.18026	0.03745	0.995179
DUOX2	chr15:45092995-45093454	2.13936	0	#NUM!		0.00065	0.124091
HEPH	chrX:66195119-66203417	2.13451	0	#NUM!		0.0008	0.132127
ADRB3	chr8:37962962-37966491	2.12842	0.212121	-3.32682	-3.84958	0.00715	0.374636
ROBO3	chr11:124876931-124881467	2.10366	9.17899	2.12543	2.82576	0.00855	0.396865
DBN1	chr5:177456646-177473515	2.08848	8.53948	2.03169	3.22788	0.0057	0.336774
ANK1	chr8:41805498-41805904	2.07351	0	#NUM!		0.00175	0.197272
TSGA10	chr2:99081309-99154747	2.07167	0	#NUM!		0.00065	0.124091
AJ271736.10	chrX:156004106-156004260	2.06785	0.551348	-1.9071	-2.50283	0.0359	0.995179
KCNA5	chr12:5043994-5046807	2.05444	0.639785	-1.68308	-2.26987	0.0415	0.995179
SEC14L3	chr22:30457989-30458582	2.05414	0	#NUM!		0.00025	0.0778706
DNAJB5	chr9:34990581-34998481	2.04157	6.66935	1.70787	2.61371	0.022	0.799589
KIF26A	chr14:104180312-104180671	2.02096	0	#NUM!		5e-05	0.0261096
PTH2R	chr2:208855385-208858171	2.01052	0.0795656	-4.65928	-4.39053	0.02725	0.918918
AP002954.4	chr11:118709021-118709275	2.00297	0	#NUM!		0.04195	0.995179
MEIS1	chr2:66435236-66572947	1.9983	6.9137	1.79068	2.57461	0.01275	0.528902
CHMP1B2P	chrX:80293109-80293565	1.99815	0	#NUM!		0.00065	0.124091
PRKCH	chr14:61321796-61550976	1.99661	5.82508	1.54472	2.27132	0.02525	0.868946
SLC16A10	chr6:111087518-111231197	1.98704	8.59974	2.11367	4.14469	0.00015	0.0560668
DNM3	chr1:171921766-172418424	1.94337	6.69746	1.78505	2.65431	0.0131	0.540893
BAALC	chr8:103228712-103230309	1.93246	18.3546	3.24763	3.63205	0.0026	0.260801
RASGRP3	chr2:33447840-33564925	1.907	5.13561	1.42923	2.16895	0.03435	0.995179
ELOVL7	chr5:60751671-60844195	1.90629	6.46519	1.76192	2.65529	0.01135	0.490898
MIR181A1HG	chr1:198848498-198849631	1.90594	0.303728	-2.64965	-2.99496	0.04485	0.995179
LINC00599	chr8:9899934-9903205	1.90509	0.626809	-1.60376	-2.16385	0.0499	0.995179
GZMB	chr14:24630955-24634179	1.87522	11.6761	2.63844	4.26343	0.0035	0.304363
MRC1	chr10:17913021-17913334	1.86448	0	#NUM!		0.0119	0.500068
SV2A	chr1:149903327-149917761	1.86194	8.85563	2.24979	3.71819	0.00185	0.206578
LEF1	chr4:108047496-108167603	1.85713	8.60527	2.21215	3.98641	0.0378	0.995179
NPR3	chr5:32710760-32791716	1.8512	5.02165	1.4397	2.37417	0.02045	0.754843
ANKRD18A	chr9:38593783-38596371	1.84575	0.34283	-2.42864	-3.01494	0.01515	0.603096
MLPH	chr2:237485666-237555262	1.8437	0.347058	-2.40936	-2.66355	0.01535	0.60969
MYBPC3	chr11:47345073-47345362	1.84179	0	#NUM!		0.0245	0.857959
NFATC4	chr14:24368303-24378134	1.83796	6.94911	1.91873	2.60019	0.0232	0.833815
PLOD2	chr3:146069458-146161021	1.82877	6.63708	1.85967	2.7499	0.01125	0.488357
CPNE7	chr16:89575940-89597241	1.82392	8.72804	2.25862	2.34399	0.01445	0.580436
AC004381.7	chr16:20744407-20744865	1.81731	0	#NUM!		0.0008	0.132127
RASD1	chr17:17494436-17496264	1.79121	9.13804	2.35095	3.18765	0.0026	0.260801
RP11-440I14.2	chr4:174526012-174526304	1.79069	0	#NUM!		0.0245	0.857959
YAP1P1	chr6:147406416-147409325	1.76313	0.275318	-2.67897	-3.28281	0.01	0.444418
GP9	chr3:129060791-129063543	1.76098	16.7866	3.25286	5.35323	0.00015	0.0560668
EPHB3	chr3:184561799-184582499	1.75808	5.42992	1.62693	2.5652	0.02005	0.747948
CDKN2B	chr9:22002956-22009205	1.75127	0.271905	-2.68722	-3.3744	0.00605	0.353338
ATP11B	chr3:182855767-182856139	1.73951	0	#NUM!		0.0048	0.324705
CRB2	chr9:123377460-123377931	1.72936	0	#NUM!		0.0008	0.132127
AK5	chr1:77559338-77559833	1.71828	4.75343	1.46801	1.98355	0.04705	0.995179
EHD3	chr2:31234221-31269421	1.71815	7.42591	2.11171	3.47076	0.0031	0.299125
ABCC3	chr17:50655837-50691696	1.7164	5.04082	1.55428	2.2578	0.0352	0.995179
TNFSF8	chr9:114901602-114930457	1.6838	4.67493	1.47322	2.20444	0.0433	0.995179
CILP2	chr19:19542287-19546632	1.61196	0.16727	-3.26856	-3.78583	0.0058	0.342113
PEAR1	chr1:156902102-156916431	1.59505	4.59671	1.527	2.29682	0.0241	0.857959
CHI3L1	chr1:203178927-203186682	1.57314	0.0842176	-4.22338	-2.96832	0.0357	0.995179
IGFL1P1	chr19:46197173-46197617	1.57304	0	#NUM!		0.00155	0.197272
KCNMB1	chr5:170353621-170484112	1.56895	6.10855	1.96103	2.64434	0.02745	0.923032
HS6ST1	chr2:128261760-128262068	1.55458	0	#NUM!		0.0245	0.857959
DUSP27	chr1:167113720-167129132	1.55024	0.447175	-1.79358	-2.37058	0.031	0.995179
TGFA	chr2:70447299-70553765	1.549	0.194245	-2.99538	-3.43169	0.00385	0.318671
LY75-CD302	chr2:159712562-159904736	1.54845	0.471084	-1.71677	-0.137609	0.0469	0.995179
YAP1P1	chr6:147409509-147409903	1.54187	0	#NUM!		0.0048	0.324705
SCGB1A1	chr11:62415961-62416270	1.54162	0	#NUM!		0.0245	0.857959
TMIGD2	chr19:4292231-4302388	1.53924	10.9623	2.83227	3.72229	0.00115	0.157665
PZP	chr12:9187664-9187942	1.53871	0	#NUM!		0.04195	0.995179
MINOS1,MINOS1-NBL1	chr1:19597038-19634437	1.53646	6.05441	1.97838	2.94943	0.01185	0.500068
FN1	chr2:215360470-215436034	1.5233	21.2165	3.79991	6.03467	5e-05	0.0261096
SLC22A17	chr14:23346298-23352744	1.48723	6.91239	2.21656	2.92493	0.0065	0.374636
NEXN	chr1:77916080-77926888	1.47736	7.02483	2.24944	3.38609	0.00595	0.348644
KLHL13	chrX:117897809-118116711	1.46477	4.40434	1.58825	2.35054	0.0315	0.995179
PZP	chr12:9161832-9162115	1.4637	0	#NUM!		0.04195	0.995179
POLD1	chr19:50384366-50418020	1.45511	4.46535	1.61765	2.28016	0.0247	0.860719
ABCA1	chr9:104799826-104928042	1.454	0.390308	-1.89734	-2.52683	0.0215	0.787055
RP11-84G21.1	chr12:79940289-79940949	1.43536	0	#NUM!		0.04195	0.995179
RP11-68E19.2	chr2:111620097-111620450	1.39543	0	#NUM!		0.0119	0.500068
RDH13	chr19:55039109-55068528	1.3941	6.38503	2.19536	3.1804	0.00355	0.304363
PBX1	chr1:164559390-164899287	1.37568	6.80294	2.30602	3.77055	0.0012	0.16326
MYO7A	chr11:77203060-77215238	1.37233	0.183982	-2.89898	-3.03036	0.01105	0.480851
SAMD14	chr17:50095338-50112485	1.36379	6.62353	2.27997	2.78041	0.0104	0.45875
TERT	chr5:1279463-1294937	1.3597	5.14327	1.9194	2.3703	0.0254	0.868946
TNFRSF11A	chr18:62348194-62391283	1.35432	7.42634	2.45508	4.23038	0.0008	0.132127
TMEM163	chr2:134455773-134718946	1.32899	5.05794	1.92822	2.8146	0.0172	0.663864
CHST2	chr3:143119056-143119350	1.31845	0	#NUM!		0.04195	0.995179
MYO6	chr6:75828551-75916363	1.31845	0	#NUM!		0.04195	0.995179
ZNF730	chr19:23100909-23104180	1.30741	3.81007	1.5431	2.24726	0.03985	0.995179
AQP9	chr15:58138321-58185964	1.30125	4.79711	1.88227	2.78283	0.01435	0.577726
ACSM3	chr16:20726115-20728866	1.29248	0.120987	-3.41721	-3.52709	0.01865	0.709799
MYCT1	chr6:152698021-152724576	1.27923	4.83371	1.91786	2.54481	0.01325	0.546451
NLGN2	chr17:7404990-7419861	1.22699	3.57077	1.54112	2.29261	0.03	0.995179
IGHG1	chr14:105851705-105852993	1.16701	8.37894	2.84395	4.23489	0.0017	0.197272
ATF6B	chr6:32115276-32128205	1.12995	0	#NUM!		0.0048	0.324705
SGMS2	chr4:107910503-107915078	1.10589	4.59809	2.05582	2.95405	0.0189	0.71548
MFAP3L	chr4:169986598-170026348	1.08742	3.18307	1.54951	2.26366	0.0273	0.91973
ANKRD13B	chr17:29607798-29614760	1.08529	3.65377	1.75131	2.22527	0.02575	0.877502
SMPD3	chr16:68371866-68372346	1.08446	0	#NUM!		0.0119	0.500068
SCN2A	chr2:165389720-165390278	1.08446	0	#NUM!		0.0119	0.500068
CD209	chr19:7739988-7747512	1.07519	0.304874	-1.81831	-2.31379	0.0372	0.995179
ME3	chr11:86441138-86672019	1.06277	4.60349	2.1149	2.97247	0.01075	0.471261
SMO	chr7:129188943-129213459	1.06277	4.8385	2.18672	3.26726	0.00545	0.324705
RP11-284N8.3	chr1:110653560-110655183	1.04755	3.54873	1.76028	2.48797	0.03835	0.995179
PRTFDC1	chr10:24848607-24942427	1.04645	5.55967	2.4095	3.49282	0.00385	0.318671
DTX3	chr12:57605294-57609795	1.04493	3.83874	1.87722	2.38266	0.02075	0.762745
CD300LG	chr17:43847253-43863622	1.02929	0.0954911	-3.43014	-2.86134	0.02335	0.83751
FUCA1	chr1:23843898-23844471	1.02552	0	#NUM!		0.00155	0.197272
HOXA5	chr7:27110209-27152577	1.02545	4.8552	2.24328	2.54517	0.0396	0.995179
DDAH1	chr1:85320814-85464910	1.01832	3.39493	1.73719	2.44775	0.03125	0.995179
CD3E	chr11:118304955-118316172	1.00683	4.7133	2.22692	2.66253	0.01215	0.50757
DPP4	chr2:161989760-161990550	1.00615	0	#NUM!		5e-05	0.0261096
RBPMS	chr8:30384644-30385148	0.99256	3.42339	1.7862	2.25647	0.04895	0.995179
AC098820.2	chr2:216395762-216396095	0.95956	0	#NUM!		0.04195	0.995179
CEACAM8,PSG3	chr19:42579443-42740335	0.939973	0.149576	-2.65174	-2.6726	0.0221	0.801582
AC008063.2	chr2:162074961-162075344	0.93425	0	#NUM!		0.0245	0.857959
C2,XXbac-BPG116M5.17	chr6:31927979-31945900	0.874331	0.19467	-2.16715	-2.24904	0.0452	0.995179
KLF12	chr13:73686077-74133825	0.873752	2.53384	1.53603	2.44461	0.02155	0.787262
LINC01272	chr20:50267585-50281388	0.870054	0.217985	-1.99688	-2.37786	0.04425	0.995179
PLS3	chrX:115610258-115650804	0.856	8.32071	3.28102	4.70462	0.0001	0.0422726
NUDT11	chrX:51490012-51496604	0.849014	4.56713	2.42743	3.46583	0.0042	0.323463
RP11-325F22.2	chr7:104941090-104962573	0.82807	3.19944	1.94999	2.2497	0.037	0.995179
AF127936.3	chr21:14753323-14753633	0.813936	0	#NUM!		0.00065	0.124091
BEND4	chr4:42110869-42152262	0.811579	4.79668	2.56323	4.03102	0.0006	0.124091
IGHD	chr14:105836778-105845780	0.806336	6.38004	2.98411	3.59781	0.0019	0.209525
RP11-118F19.1	chr16:85580366-85580942	0.791225	0	#NUM!		0.0048	0.324705
MPZL3	chr11:118241819-118242342	0.790301	0	#NUM!		0.0076	0.374636
NAP1L3	chrX:93670932-93673521	0.760883	5.22183	2.77881	4.01253	0.00105	0.145642
FAM134B	chr5:16472978-16616940	0.754472	2.57587	1.77152	2.36209	0.03035	0.995179
GUCY1A3	chr4:155666928-155733146	0.750421	2.81583	1.90779	2.65452	0.01105	0.480851
SLC6A12	chr12:195270-197496	0.748696	0	#NUM!		0.0245	0.857959
CTD-2587H24.5	chr19:55158953-55159579	0.731603	8.903	3.60516	4.77971	0.04895	0.995179
TTC24	chr1:156582310-156587700	0.725185	3.40883	2.23286	2.3071	0.01575	0.618658
CELSR3	chr3:48661618-48662176	0.717389	2.91001	2.0202	2.72264	0.03575	0.995179
SCGB1A1	chr11:62412892-62413273	0.708446	0	#NUM!		0.04195	0.995179
FXYD6	chr11:117836421-117842147	0.704743	5.12808	2.86325	2.35092	0.0347	0.995179
CTD-2006K23.2	chr17:74671779-74672767	0.698817	0	#NUM!		0.00065	0.124091
LINC00996	chr7:150433814-150447003	0.695863	0.137853	-2.33568	-2.47133	0.0475	0.995179
SPATA6	chr1:48411481-48472115	0.693369	2.34056	1.75516	2.28855	0.02435	0.857959
PDGFB	chr22:39223677-39244815	0.676912	3.46976	2.3578	3.03236	0.0031	0.299125
OXR1	chr8:106359607-106752698	0.676272	2.45308	1.85892	2.49723	0.04075	0.995179
C6orf223	chr6:44000615-44005271	0.675308	2.63769	1.96566	2.6543	0.02295	0.827342
PKD1L3	chr16:71942410-71942926	0.673283	0	#NUM!		0.0119	0.500068
MRPS17	chr7:55891052-55891510	0.66084	0	#NUM!		0.0245	0.857959
ANKRD18A	chr9:38551772-38552487	0.659063	0	#NUM!		0.0041	0.323463
LY6G6F	chr6:31707466-31715301	0.658577	7.18527	3.44762	4.26997	0.0019	0.209525
TPD52L1	chr6:125119048-125119245	0.656005	4.00853	2.61129	2.52256	0.0337	0.995179
FSTL1	chr3:120394276-120450723	0.65036	7.43492	3.51501	5.35161	5e-05	0.0261096
WASF3	chr13:26613027-26688921	0.649178	2.20153	1.76182	2.44986	0.02485	0.864249
MDGA1	chr6:37637119-37644505	0.647691	0	#NUM!		0.0041	0.323463
MPL	chr1:43346419-43353447	0.639265	6.30125	3.30115	4.42881	0.011	0.480851
ABCB1	chr7:87503082-87503667	0.638988	2.46448	1.94742	2.71641	0.01335	0.549299
BCAM	chr19:44809169-44821088	0.631147	2.90693	2.20345	2.65171	0.0126	0.523291
CTC-260E6.6	chr19:20223919-20226212	0.626209	2.48279	1.98725	2.66612	0.02185	0.795766
BEX2	chrX:103309342-103310887	0.624921	8.33948	3.73821	3.65526	0.00995	0.44275
CRABP1	chr15:78340474-78348224	0.614091	6.85024	3.47963	4.74551	0.02455	0.858018
SHF	chr15:45167407-45187704	0.601678	2.41907	2.00739	2.30099	0.03295	0.995179
HGD	chr3:120628172-120646347	0.599703	6.7008	3.48201	4.62637	0.00635	0.367834
ATP1A3	chr19:41966583-41994194	0.599396	4.96874	3.0513	4.22164	0.0005	0.114545
ABCA3	chr16:2275881-2340617	0.597774	1.98208	1.72934	2.37292	0.02175	0.793752
PLCB4	chr20:9411036-9480444	0.597135	2.91321	2.28648	2.8507	0.0195	0.734279
MLF1	chr3:158571295-158606427	0.590258	2.00815	1.76645	2.10874	0.04325	0.995179
CCDC85C	chr14:99511942-99513145	0.589692	2.6578	2.1722	2.89425	0.0171	0.660722
SMARCA1	chrX:129446569-129523315	0.58927	3.51028	2.57458	3.43807	0.00165	0.197272
PACSIN3	chr11:47177428-47182750	0.581543	2.44475	2.07173	2.73023	0.0262	0.890273
TSPAN9	chr12:3285447-3286305	0.575526	3.1322	2.44422	3.34037	0.0038	0.318241
IL6	chr7:22729658-22731902	0.569497	0	#NUM!		0.0245	0.857959
NOG	chr17:56593722-56595608	0.551838	4.62448	3.06697	4.11464	0.0028	0.27695
HIVEP3	chr1:41509738-41918417	0.551029	2.09549	1.92709	2.59115	0.0221	0.801582
PLCH1	chr3:155479621-155554093	0.537375	3.71418	2.78904	4.1075	0.00075	0.132127
BAALC-AS2	chr8:103139818-103140651	0.535741	6.27504	3.55002	4.60696	0.01375	0.560668
SLC35E4	chr22:30635903-30647865	0.529871	2.36047	2.15536	2.85183	0.016	0.626399
MPL	chr1:43353861-43354463	0.52839	6.30147	3.57601	4.75781	0.03405	0.995179
RGS6	chr14:72352102-72563957	0.510099	3.80592	2.89939	3.30885	0.00475	0.324705
NOV	chr8:119416465-119424421	0.492907	2.5262	2.35758	3.10114	0.0118	0.500068
PZP	chr12:9163458-9164090	0.491493	0	#NUM!		0.0119	0.500068
COL17A1	chr10:104031243-104033948	0.485578	0	#NUM!		0.00065	0.124091
GP5	chr3:194394490-194398175	0.48505	5.96169	3.61952	5.32389	0.00025	0.0778706
SLC12A8	chr3:125082655-125135682	0.481872	2.52103	2.3873	3.04131	0.008	0.374636
WDR49	chr3:167650590-167651777	0.471799	2.58363	2.45316	3.07261	0.0279	0.937276
PROM1	chr4:15968226-16076093	0.471786	2.32839	2.30313	2.84732	0.0485	0.995179
TNFAIP8L3	chr15:51056540-51094772	0.437714	2.7299	2.64078	3.39215	0.0078	0.374636
SCIN	chr7:12659785-12660173	0.436655	7.0212	4.00715	6.09821	5e-05	0.0261096
FABP4	chr8:81478524-81483222	0.428293	14.2026	5.05142	6.33811	0.0142	0.573638
ADRA2A	chr10:111077115-111080891	0.425429	2.20028	2.37069	3.16942	0.0046	0.324705
HTRA1	chr10:122461817-122514894	0.419527	2.48883	2.56863	3.21911	0.01495	0.596471
IL12RB2	chr1:67351077-67396462	0.414223	2.33135	2.49269	3.01107	0.0441	0.995179
SPX	chr12:21527756-21532861	0.4121	3.33976	3.01868	3.39221	0.0059	0.346286
C20orf166-AS1	chr20:62543744-62551431	0.400329	3.9042	3.28577	4.71079	5e-05	0.0261096
TRO	chrX:54928712-54931430	0.388417	4.67082	3.588	3.91115	0.0018	0.202266
LAMB2	chr3:49121115-49132952	0.386547	1.59464	2.04452	2.7596	0.0122	0.50906
AC138430.4,HAPLN4	chr19:19254797-19262761	0.374957	4.56149	3.60471	4.91087	0.0002	0.0703149
TMEM40	chr3:12733705-12749825	0.373312	3.03553	3.0235	3.27041	0.0066	0.374636
WNT10B	chr12:48968191-48970568	0.361067	2.94391	3.02739	3.63524	0.0154	0.610311
KAZN	chr1:14924552-15068092	0.348285	2.06212	2.56579	3.3114	0.007	0.374636
TREML1	chr6:41149313-41154239	0.33919	5.27887	3.96006	4.29222	0.0167	0.650933
CCDC3	chr10:12896625-13001583	0.332443	5.19535	3.96604	5.21003	0.00085	0.134278
LRRC32	chr11:76657421-76670620	0.328967	4.41005	3.74478	5.24491	0.0003	0.0866073
CRIP2	chr14:105478234-105480147	0.326066	2.43746	2.90214	3.34356	0.0327	0.995179
USP2	chr11:119355238-119364005	0.325528	1.84206	2.50046	3.12536	0.01105	0.480851
PPAP2B	chr1:56494693-56579323	0.320637	1.56076	2.28323	2.86706	0.01545	0.610929
TRPC6	chr11:101451506-101583822	0.319594	2.81083	3.13668	4.26484	0.0005	0.114545
GBP1	chr1:89052235-89065227	0.318712	1.34823	2.08074	2.59086	0.0267	0.904666
GNAZ	chr22:23070399-23125032	0.314686	3.1718	3.33332	4.34063	0.00075	0.132127
FKBP10	chr17:41812737-41823121	0.301132	2.43715	3.01673	3.13763	0.00385	0.318671
GJA4	chr1:34794256-34795742	0.2961	4.46408	3.91421	4.58327	0.0064	0.370126
NAGS	chr17:44006636-44009108	0.285789	1.99975	2.80679	3.12116	0.04805	0.995179
ITGA2	chr5:53090845-53092607	0.284446	2.70436	3.24906	4.01136	0.00225	0.23158
CHRDL1	chrX:110721415-110792207	0.283551	1.98408	2.80679	3.11661	0.04805	0.995179
MYOZ3	chr5:150672416-150677903	0.276135	1.84818	2.74266	3.02552	0.04795	0.995179
NFKBIE	chr6:44247011-44265544	0.255466	0.777202	1.60516	0.0350775	0.043	0.995179
DPYSL3	chr5:147393619-147509726	0.24205	2.41956	3.32137	3.97696	0.00515	0.324705
CD22,U62631.5	chr19:35328835-35347400	0.23451	1.36169	2.53768	2.17887	0.01225	0.509948
ASAP2	chr2:9207235-9208343	0.233161	2.12804	3.19012	3.42719	0.04105	0.995179
ASAP2	chr2:9208498-9209612	0.231627	2.48046	3.42074	3.68447	0.0366	0.995179
SH3RF3	chr2:109129794-109504605	0.222416	1.21297	2.44721	3.0936	0.0094	0.421978
PFN2	chr3:149968368-149970810	0.219645	1.53692	2.80679	2.98691	0.04805	0.995179
VWF	chr12:5948879-6124493	0.204966	7.83566	5.2566	8.03477	5e-05	0.0261096
VGF	chr7:101164249-101165435	0.201153	2.09817	3.38277	3.64782	0.01925	0.726406
FSD1	chr19:4304702-4323907	0.185152	2.80035	3.91882	4.20801	0.01255	0.521824
MIAT,MIATNB	chr22:26672615-26780037	0.169652	1.91731	3.49843	3.02438	0.04665	0.995179
LHX6	chr9:122202580-122204465	0.150591	1.1759	2.96506	3.01677	0.03955	0.995179
AJ006998.2	chr21:15395036-15403668	0.121032	3.15193	4.70277	4.68669	0.0258	0.878363
CALD1	chr7:134928874-134970630	0.0689042	1.71432	4.6369	3.92465	0.01795	0.68758
LURAP1	chr1:46219725-46220286	0	1.07478	#NUM!		0.0009	0.134278
INADL	chr1:61864338-61875337	0	0.743471	#NUM!		0.00805	0.374636
IL12RB2	chr1:67397578-67397908	0	1.98918	#NUM!		0.00805	0.374636
GNG12	chr1:67755119-67755270	0	37.5416	#NUM!		0.0017	0.197272
GNG12	chr1:67766924-67767398	0	1.22983	#NUM!		0.0036	0.304363
GNG12	chr1:67774790-67775518	0	1.36883	#NUM!		0.00025	0.0778706
GNG12	chr1:67775650-67776210	0	2.15557	#NUM!		0.0002	0.0703149
GNG12	chr1:67776268-67776763	0	2.0197	#NUM!		0.00035	0.0869101
GNG12	chr1:67778284-67779122	0	0.929809	#NUM!		0.00035	0.0869101
GNG12	chr1:67783064-67783514	0	2.80182	#NUM!		0.0006	0.124091
EPHX4	chr1:92063061-92063442	0	2.05289	#NUM!		0.0009	0.134278
RP4-735C1.6	chr1:109835163-109835597	0	1.33127	#NUM!		0.0045	0.323463
RP4-735C1.6	chr1:109837904-109838538	0	0.773936	#NUM!		0.0036	0.304363
ZNF687	chr1:151281954-151327609	0	4.59227	#NUM!		0.00805	0.374636
CGN	chr1:151524348-151530044	0	1.37505	#NUM!		0.00205	0.215365
NTRK1	chr1:156883753-156884061	0	2.12828	#NUM!		0.00935	0.420265
RP11-312J18.5	chr1:160896509-160896564	0	1429.17	#NUM!		0.00805	0.374636
NFASC	chr1:205000685-205000836	0	16.4245	#NUM!		0.0202	0.747948
HHAT	chr1:210675292-210676192	0	0.743694	#NUM!		0.0045	0.323463
VASH2	chr1:212991255-212991587	0	1.38385	#NUM!		0.02545	0.868946
C1orf95	chr1:226605120-226605614	0	1.96184	#NUM!		0.0045	0.323463
DUSP5P1	chr1:228651717-228652033	0	2.65755	#NUM!		0.0045	0.323463
EDARADD	chr1:236486168-236486580	0	1.22565	#NUM!		0.00805	0.374636
CHRM3	chr1:239907555-239908556	0	1.42377	#NUM!		0.0036	0.304363
OR2L1P	chr1:247990604-247991047	0	1.17469	#NUM!		0.00545	0.324705
OR2L13	chr1:247991703-247992064	0	1.61475	#NUM!		0.00805	0.374636
ANKRD65	chr1:1418423-1418843	0	0.708415	#NUM!		0.02545	0.868946
RP4-799D16.1	chr1:25098917-25099390	0	1.61418	#NUM!		0.00105	0.145642
RP3-476K8.3	chr1:26432397-26476644	0	1.06702	#NUM!		0.0343	0.995179
LRRIQ3	chr1:74180768-74198007	0	2.36475	#NUM!		0.00805	0.374636
BCAR3	chr1:93780066-93780490	0	1.73912	#NUM!		0.0009	0.134278
OVGP1	chr1:111414320-111414728	0	1.62425	#NUM!		0.0036	0.304363
NES	chr1:156668812-156669140	0	1.63656	#NUM!		0.00035	0.0869101
SLAMF9	chr1:159951500-159952349	0	7.49664	#NUM!		0.0036	0.304363
CCDC181	chr1:169368086-169397199	0	1.31758	#NUM!		5e-05	0.0261096
ETNK2	chr1:204132143-204149801	0	2.12544	#NUM!		0.00545	0.324705
CD34	chr1:207884720-207885992	0	5.96752	#NUM!		0.00205	0.215365
RP11-61J19.5	chr1:212557960-212558296	0	2.66676	#NUM!		0.00205	0.215365
SNAP47	chr1:227729301-227729632	0	1.97466	#NUM!		0.00805	0.374636
CCNY	chr10:35250625-35571910	0	4.8374	#NUM!		0.02545	0.868946
DKK1	chr10:52317011-52317389	0	1.60722	#NUM!		0.00545	0.324705
DNTT	chr10:96320620-96332547	0	1.07493	#NUM!		0.00015	0.0560668
TRDMT1	chr10:17146311-17174659	0	2.60123	#NUM!		0.00545	0.324705
SPAG6	chr10:22437171-22437612	0	1.50759	#NUM!		0.00205	0.215365
RASGEF1A	chr10:43196046-43197043	0	4.3683	#NUM!		0.00805	0.374636
ANK3	chr10:60261885-60279587	0	4.6322	#NUM!		0.00545	0.324705
SPOCK2	chr10:72060511-72061054	0	2.26892	#NUM!		0.00805	0.374636
ASCC1	chr10:72093949-72094350	0	1.68125	#NUM!		0.0036	0.304363
RP11-344N10.5	chr10:73100670-73100991	0	2.72391	#NUM!		0.00805	0.374636
RRP12	chr10:97422906-97423224	0	2.17969	#NUM!		0.00805	0.374636
MRPL23	chr11:1978007-1978216	0	7.55792	#NUM!		0.00805	0.374636
CD81	chr11:2397556-2397795	0	4.89757	#NUM!		0.00805	0.374636
SPTY2D1-AS1	chr11:18605454-18605733	0	1.54469	#NUM!		0.04405	0.995179
CSTF3	chr11:33083366-33083911	0	0.749981	#NUM!		0.00805	0.374636
POLA2	chr11:65306588-65306920	0	2.15635	#NUM!		0.00545	0.324705
CNIH2	chr11:66283252-66283946	0	1.4748	#NUM!		0.00035	0.0869101
FADD	chr11:70207523-70207828	0	2.91083	#NUM!		0.0045	0.323463
RP11-7I15.4	chr11:78023577-78023664	0	165.547	#NUM!		0.00935	0.420265
PRSS23	chr11:86937552-86937819	0	2.47628	#NUM!		0.0036	0.304363
LAYN	chr11:111560119-111560912	0	3.49343	#NUM!		0.0045	0.323463
SLC37A2	chr11:125092092-125092371	0	3.39831	#NUM!		0.00545	0.324705
DCHS1	chr11:6623346-6624054	0	2.42923	#NUM!		0.00105	0.145642
TRIM66	chr11:8668999-8669321	0	2.53522	#NUM!		0.0045	0.323463
BDNF	chr11:27657176-27721725	0	1.90695	#NUM!		5e-05	0.0261096
GLYATL2	chr11:58834615-58837076	0	3.8216	#NUM!		0.0036	0.304363
GLYATL1P1	chr11:58982119-58982379	0	4.92503	#NUM!		0.0036	0.304363
GLYATL1P1	chr11:58983412-58983647	0	5.68072	#NUM!		0.00545	0.324705
GLYATL1P3	chr11:59092141-59092457	0	2.21463	#NUM!		0.00805	0.374636
RP11-672A2.4	chr11:76653267-76653871	0	1.15165	#NUM!		0.00035	0.0869101
RP11-164N3.3	chr11:88107532-88107915	0	1.42113	#NUM!		0.00805	0.374636
NOX4	chr11:89325105-89325213	0	64.2106	#NUM!		0.0138	0.560668
IQSEC3	chr12:157575-165777	0	1.92103	#NUM!		0.0036	0.304363
P3H3	chr12:6828593-6840011	0	58.8978	#NUM!		0.0036	0.304363
RP11-436I9.6	chr12:9135696-9136085	0	1.23828	#NUM!		0.00935	0.420265
RP11-726G1.1	chr12:9569086-9576070	0	1.55694	#NUM!		0.0138	0.560668
MED21	chr12:27067198-27067503	0	3.1534	#NUM!		0.0036	0.304363
RP11-96H19.1	chr12:46470079-46470261	0	13.3224	#NUM!		0.00545	0.324705
RP1-197B17.3	chr12:47719268-47728911	0	41.5591	#NUM!		0.00805	0.374636
KCNMB4	chr12:70366651-70431525	0	0.773083	#NUM!		0.00545	0.324705
SYT1	chr12:79450558-79450931	0	0.797554	#NUM!		0.0045	0.323463
CACNA1C	chr12:2678826-2679195	0	1.53879	#NUM!		0.00805	0.374636
PARP11	chr12:3797707-3798314	0	0.82558	#NUM!		0.0036	0.304363
CLEC4C	chr12:7749219-7749407	0	10.8247	#NUM!		0.00805	0.374636
RP11-277P12.20	chr12:10369826-10370047	0	7.54618	#NUM!		0.0045	0.323463
GPR19	chr12:12661175-12661641	0	1.0722	#NUM!		0.00545	0.324705
KRT80	chr12:52172391-52180548	0	2.02472	#NUM!		0.0045	0.323463
AVPR1A	chr12:63144011-63144473	0	0.989748	#NUM!		0.00805	0.374636
PITPNM2	chr12:123147895-123148290	0	1.33332	#NUM!		0.00805	0.374636
PARP4P2	chr13:19395713-19396031	0	1.30782	#NUM!		0.02545	0.868946
KL	chr13:33064403-33065267	0	1.9299	#NUM!		0.00545	0.324705
SLITRK5	chr13:87678655-87679137	0	2.83662	#NUM!		0.00035	0.0869101
TMEM255B	chr13:113813960-113814840	0	0.952917	#NUM!		0.00545	0.324705
ESRRAP2	chr13:21286540-21287080	0	0.684979	#NUM!		0.00935	0.420265
HTR2A	chr13:46835169-46895858	0	3.92173	#NUM!		0.00805	0.374636
BCL2L2	chr14:23303978-23304465	0	1.26394	#NUM!		0.00205	0.215365
RAD51B	chr14:68540822-68541150	0	2.01882	#NUM!		0.00805	0.374636
FLRT2	chr14:85631877-85632131	0	0.831802	#NUM!		0.00025	0.0778706
FLRT2	chr14:85545563-85546062	0	1.12618	#NUM!		0.0036	0.304363
DLK1	chr14:100728936-100735097	0	10.069	#NUM!		0.00805	0.374636
EXOC3L4	chr14:103100433-103102381	0	1.38253	#NUM!		0.0036	0.304363
CTD-2134A5.4	chr14:103879417-103879951	0	1.23977	#NUM!		0.0017	0.197272
TMEM121	chr14:105529151-105530197	0	2.51188	#NUM!		0.0036	0.304363
CTD-2213F21.2	chr14:31442524-31442820	0	2.62578	#NUM!		0.00805	0.374636
IGHG1,IGHG3,IGHM	chr14:105853929-106116618	0	1.16394	#NUM!		0.00935	0.420265
IGHVIII-67-4	chr14:106695116-106695374	0	5.42711	#NUM!		0.00205	0.215365
C15orf53	chr15:38699625-38699994	0	1.49469	#NUM!		0.00805	0.374636
RP11-624L4.1	chr15:39057331-39057763	0	2.01429	#NUM!		0.00035	0.0869101
RP11-624L4.1	chr15:39057816-39058107	0	4.12412	#NUM!		0.0009	0.134278
PPCDC	chr15:75053368-75053790	0	1.28695	#NUM!		0.00545	0.324705
PCSK6	chr15:101491780-101492211	0	1.23634	#NUM!		0.00545	0.324705
CTD-2651B20.3	chr15:45251764-45251858	0	149.639	#NUM!		0.00545	0.324705
NEDD4	chr15:55983879-55984100	0	6.28848	#NUM!		0.00805	0.374636
RBPMS2	chr15:64740586-64748507	0	0.901317	#NUM!		0.0036	0.304363
THAP10	chr15:70881907-70882897	0	2.91119	#NUM!		0.00805	0.374636
DNM1P41	chr15:84167387-84167570	0	15.4477	#NUM!		0.0036	0.304363
RP11-299G20.2	chr15:101302693-101302922	0	8.41007	#NUM!		0.0009	0.134278
PCSK6	chr15:101496583-101496943	0	4.71177	#NUM!		0.0003	0.0866073
PCSK6	chr15:101497007-101497472	0	2.4461	#NUM!		0.00015	0.0560668
BAIAP3	chr16:1345203-1345620	0	2.0643	#NUM!		0.0045	0.323463
DNASE1L2	chr16:2237562-2238687	0	2.23247	#NUM!		0.00805	0.374636
MYH11	chr16:15735693-15736066	0	2.10464	#NUM!		0.00205	0.215365
NKD1	chr16:50637282-50637578	0	0.526524	#NUM!		0.0202	0.747948
GINS3	chr16:58392738-58406135	0	285.941	#NUM!		0.00935	0.420265
RP11-916L7.1	chr16:17540740-17540805	0	313.494	#NUM!		0.04405	0.995179
RABEP2	chr16:28930651-28930984	0	1.94618	#NUM!		0.00805	0.374636
CHMP1A	chr16:89643241-89643520	0	3.08938	#NUM!		0.00805	0.374636
NBR2	chr17:43146550-43146661	0	86.9287	#NUM!		0.0045	0.323463
MGAT5B	chr17:76948771-76949547	0	1.38253	#NUM!		0.0036	0.304363
RP11-13K12.5	chr17:77566461-77567048	0	0.86851	#NUM!		0.0036	0.304363
AC108004.3	chr17:402433-402675	0	5.18193	#NUM!		0.00545	0.324705
AC108004.3	chr17:405060-405616	0	1.01731	#NUM!		0.00205	0.215365
AC108004.3	chr17:407306-407664	0	1.80961	#NUM!		0.00545	0.324705
LYRM9	chr17:27886014-27886319	0	2.4257	#NUM!		0.00805	0.374636
RP11-271K11.5	chr17:31050020-31050428	0	1.12448	#NUM!		0.00935	0.420265
CCR7	chr17:40552428-40552729	0	2.51128	#NUM!		0.00805	0.374636
HDAC5	chr17:44078204-44123624	0	1.17413	#NUM!		0.0045	0.323463
ABCA8	chr17:68932105-68932221	0	61.4816	#NUM!		0.00805	0.374636
LINC00511	chr17:72603289-72603609	0	1.64704	#NUM!		0.0017	0.197272
SDK2	chr17:73338843-73350699	0	2.08054	#NUM!		0.00545	0.324705
QRICH2	chr17:76293457-76293911	0	1.1753	#NUM!		0.00805	0.374636
RP11-861E21.1	chr18:12437799-12438105	0	2.16457	#NUM!		0.00935	0.420265
RNF165	chr18:46455999-46456791	0	1.10363	#NUM!		0.02545	0.868946
KIAA1468	chr18:62307963-62308328	0	1.89108	#NUM!		0.0045	0.323463
PARD6G	chr18:80158328-80158594	0	1.53796	#NUM!		0.00545	0.324705
DAPK3	chr19:3971087-3971566	0	1.02181	#NUM!		0.00545	0.324705
ZNF571	chr19:37589878-37590113	0	5.16429	#NUM!		0.00805	0.374636
ZNF574	chr19:42070780-42080107	0	1.77623	#NUM!		0.00545	0.324705
AC018755.16	chr19:51606482-51607003	0	0.564531	#NUM!		0.0202	0.747948
ZNF71	chr19:56627630-56627874	0	4.59227	#NUM!		0.00805	0.374636
ZNF71	chr19:56628208-56628400	0	10.069	#NUM!		0.00805	0.374636
ZNF814	chr19:57867547-57867739	0	7.04828	#NUM!		0.0202	0.747948
AC005329.7	chr19:1383920-1396365	0	2.32187	#NUM!		0.0009	0.134278
CTD-2192J16.26	chr19:12684691-12684918	0	6.34331	#NUM!		0.00545	0.324705
PBX4	chr19:19564942-19570794	0	1.79261	#NUM!		0.00205	0.215365
C19orf47	chr19:40317493-40317906	0	1.46382	#NUM!		0.0045	0.323463
MARK4	chr19:45211706-45212177	0	0.956587	#NUM!		0.00805	0.374636
CKM	chr19:45306418-45306667	0	4.7464	#NUM!		0.00545	0.324705
ZNF114	chr19:48197689-48198085	0	1.32648	#NUM!		0.00805	0.374636
SLC6A16	chr19:49310261-49325052	0	1.77344	#NUM!		0.0202	0.747948
ZNF256	chr19:57938689-57938975	0	3.74809	#NUM!		0.0036	0.304363
RP11-320M2.1	chr2:10450174-10450303	0	3.8321	#NUM!		0.00805	0.374636
C2orf16	chr2:27578748-27579010	0	4.07391	#NUM!		0.00545	0.324705
RASGRP3	chr2:33565640-33565942	0	2.4894	#NUM!		0.00805	0.374636
ACYP2	chr2:53971207-54305214	0	402.92	#NUM!		0.0045	0.323463
AC092835.2	chr2:95222341-95222551	0	8.92657	#NUM!		0.0045	0.323463
AC009237.8	chr2:95533426-95533780	0	1.68727	#NUM!		0.00805	0.374636
INSIG2	chr2:118111812-118112086	0	3.25194	#NUM!		0.00805	0.374636
PTPN4	chr2:119760263-119984936	0	16.0165	#NUM!		0.0045	0.323463
IMP4	chr2:130342854-130347918	0	10.069	#NUM!		0.00805	0.374636
TMEM169	chr2:216100636-216101156	0	1.33034	#NUM!		0.00095	0.138252
COX7A2L	chr2:42342058-42342531	0	1.04447	#NUM!		0.00545	0.324705
AC016735.1	chr2:43005059-43005239	0	12.5862	#NUM!		0.00805	0.374636
ST6GAL2	chr2:106801926-106802563	0	0.886839	#NUM!		0.0009	0.134278
MZT2A	chr2:131472229-131473226	0	0.679084	#NUM!		0.00095	0.138252
PLA2R1	chr2:160028948-160044900	0	2.42258	#NUM!		0.0045	0.323463
SCN3A	chr2:165162325-165163889	0	25.8458	#NUM!		0.00805	0.374636
NOSTRIN	chr2:168830033-168830490	0	1.1101	#NUM!		0.00545	0.324705
ABCB11	chr2:168922128-168922853	0	0.835846	#NUM!		0.00105	0.145642
ABCB11	chr2:168936366-168944755	0	1.91843	#NUM!		0.00805	0.374636
AC018890.6	chr2:174558192-174558394	0	9.31947	#NUM!		0.00545	0.324705
TMEFF2	chr2:191950458-191956367	0	1.17752	#NUM!		0.0008	0.132127
LINC00471	chr2:231509162-231514147	0	2.03775	#NUM!		0.0045	0.323463
L3MBTL1	chr20:43542277-43542527	0	2.13126	#NUM!		0.04405	0.995179
NTSR1	chr20:62709719-62754870	0	6.16739	#NUM!		0.00545	0.324705
SALL4	chr20:51784425-51789082	0	1.52977	#NUM!		0.00805	0.374636
Y_RNA	chr21:6366626-6366983	0	1.821	#NUM!		0.00545	0.324705
RBM11	chr21:14226951-14227502	0	12.8588	#NUM!		0.0036	0.304363
ADAMTS1	chr21:26836238-26844835	0	3.5799	#NUM!		0.0007	0.131515
SRSF9P1	chr21:36295184-36295540	0	0.999559	#NUM!		0.02545	0.868946
MMP11	chr22:23780665-23781198	0	2.83682	#NUM!		0.00545	0.324705
APOBEC3C	chr22:39033502-39033812	0	1.39535	#NUM!		0.02545	0.868946
FBLN1	chr22:45600582-45601071	0	10.8806	#NUM!		0.00545	0.324705
CTA-384D8.31	chr22:50546837-50547130	0	1.3494	#NUM!		0.04405	0.995179
VWFP1	chr22:16697117-16697289	0	22.1388	#NUM!		0.0009	0.134278
TPST2	chr22:26520784-26521107	0	2.0965	#NUM!		0.00805	0.374636
SULT4A1	chr22:43825210-43827527	0	1.11904	#NUM!		0.02545	0.868946
MAPK12	chr22:50252538-50261672	0	1.82486	#NUM!		0.0007	0.131515
CAND2	chr3:12834059-12841554	0	3.74498	#NUM!		0.0045	0.323463
TBC1D5	chr3:18063937-18064062	0	46.6524	#NUM!		0.00805	0.374636
TBC1D5	chr3:18343053-18343530	0	1.59067	#NUM!		0.00105	0.145642
TBC1D5	chr3:18343642-18344172	0	1.64707	#NUM!		0.00095	0.138252
ZNF860	chr3:31989786-31990044	0	2.32591	#NUM!		0.02545	0.868946
KRBOX1	chr3:42907547-42907971	0	1.50724	#NUM!		0.0036	0.304363
ASB14	chr3:57280569-57281081	0	0.995899	#NUM!		0.0045	0.323463
LINC01215	chr3:108129840-108130294	0	1.22546	#NUM!		0.0045	0.323463
KALRN	chr3:124719051-124721337	0	1.08154	#NUM!		0.00205	0.215365
RPN1	chr3:128681043-128681513	0	1.24821	#NUM!		0.0036	0.304363
MME	chr3:155172162-155180624	0	1.99998	#NUM!		0.0009	0.134278
LINC00969,SDHAP2	chr3:195661478-195712375	0	0.618254	#NUM!		0.00805	0.374636
KIF9-AS1	chr3:47220645-47221118	0	0.949517	#NUM!		0.00805	0.374636
CAMKV	chr3:49858568-49858853	0	3.49343	#NUM!		0.0045	0.323463
C3orf67	chr3:59046234-59049792	0	2.51414	#NUM!		0.04405	0.995179
LINC00877	chr3:72096841-72097230	0	0.825521	#NUM!		0.02545	0.868946
MYLK	chr3:123648973-123698813	0	3.50391	#NUM!		0.00805	0.374636
ITGB5	chr3:124762419-124887382	0	3.26466	#NUM!		0.0036	0.304363
TXNRD3	chr3:126627514-126627875	0	1.77623	#NUM!		0.00545	0.324705
TXNRD3	chr3:126644301-126644405	0	92.5102	#NUM!		0.00805	0.374636
WWTR1	chr3:149701787-149702068	0	12.5862	#NUM!		0.00805	0.374636
VEPH1	chr3:157381260-157495408	0	1.39815	#NUM!		0.00805	0.374636
WDR49	chr3:167653086-167653492	0	5.05331	#NUM!		0.0045	0.323463
SERPINI2	chr3:167458510-167459075	0	0.921202	#NUM!		0.0036	0.304363
WDR49	chr3:167496411-167496682	0	3.69187	#NUM!		0.00545	0.324705
WDR49	chr3:167497598-167497870	0	3.32088	#NUM!		0.00805	0.374636
WDR49	chr3:167498526-167498970	0	1.48887	#NUM!		0.00205	0.215365
DGKG	chr3:186146064-186146469	0	1.64821	#NUM!		0.0036	0.304363
GP5	chr3:194393941-194394271	0	8.7524	#NUM!		5e-05	0.0261096
MT2P1	chr4:68376601-68376657	0	1428.42	#NUM!		0.00545	0.324705
EGF	chr4:109980943-109988671	0	1.41339	#NUM!		0.00805	0.374636
SH3D19	chr4:151105954-151106189	0	5.68072	#NUM!		0.00545	0.324705
AGGF1P1	chr4:190041859-190042091	0	5.37878	#NUM!		0.00805	0.374636
SPON2	chr4:1198980-1201600	0	1.07745	#NUM!		0.00935	0.420265
C4orf19	chr4:37583737-37583955	0	6.57539	#NUM!		0.00805	0.374636
RP11-36B15.1	chr4:37588075-37588537	0	2.27642	#NUM!		0.00035	0.0869101
SGCB	chr4:52024093-52033497	0	7.55792	#NUM!		0.00805	0.374636
FIP1L1	chr4:54004599-54004946	0	2.64921	#NUM!		0.0009	0.134278
ENAM	chr4:70652953-70653548	0	1.04715	#NUM!		0.0017	0.197272
CXCL5	chr4:73997551-73998476	0	2.47775	#NUM!		0.0045	0.323463
ANTXR2	chr4:80086527-80086846	0	2.16259	#NUM!		0.00805	0.374636
ANTXR2	chr4:80089061-80089407	0	1.77797	#NUM!		0.00805	0.374636
PLA2G12A	chr4:109708540-109708829	0	2.80164	#NUM!		0.00805	0.374636
INPP4B	chr4:142788640-142788974	0	3.47799	#NUM!		0.00035	0.0869101
TPPP	chr5:672631-672819	0	12.9897	#NUM!		0.0045	0.323463
C5orf17	chr5:23951523-23951752	0	1.43699	#NUM!		0.00545	0.324705
NIM1K	chr5:43245602-43246023	0	1.1753	#NUM!		0.00805	0.374636
MAP1B	chr5:72207858-72208271	0	1.63216	#NUM!		0.0036	0.304363
ATG10	chr5:82278755-82279033	0	3.74498	#NUM!		0.0045	0.323463
CHSY3	chr5:130184263-130185989	0	3.50312	#NUM!		0.00035	0.0869101
SIL1	chr5:139287719-139287943	0	6.62128	#NUM!		0.00545	0.324705
SAP30L-AS1	chr5:154422482-154422873	0	1.3614	#NUM!		0.00805	0.374636
MAML1	chr5:179785579-179785974	0	1.19999	#NUM!		0.00935	0.420265
RP11-480D4.2	chr5:8446033-8446401	0	1.7027	#NUM!		0.00545	0.324705
APBB3	chr5:140578437-140578744	0	2.38477	#NUM!		0.00805	0.374636
MGAT1	chr5:180789478-180789669	0	12.3011	#NUM!		0.0045	0.323463
RIPK1	chr6:3065703-3066103	0	1.68971	#NUM!		0.0036	0.304363
EDN1	chr6:12296314-12296582	0	1.31093	#NUM!		0.0017	0.197272
HLA-H	chr6:29891778-29891918	0	15.4185	#NUM!		0.04405	0.995179
PRR3	chr6:30564361-30564734	0	1.50331	#NUM!		0.00805	0.374636
PACSIN1	chr6:34533624-34534301	0	0.866238	#NUM!		0.0017	0.197272
FAM229B	chr6:112102811-112103167	0	2.16571	#NUM!		0.0036	0.304363
FAM229B	chr6:112103502-112103913	0	1.23151	#NUM!		0.00805	0.374636
ZFP57	chr6:29672918-29673372	0	1.02122	#NUM!		0.00805	0.374636
DDR1-AS1	chr6:30869374-30869719	0	1.96172	#NUM!		0.00935	0.420265
NFKBIE	chr6:44247011-44265544	0	1.71332	#NUM!		0.0095	0.425929
RP11-553A21.3	chr6:73692935-73693332	0	1.45167	#NUM!		0.00545	0.324705
MANEA-AS1	chr6:95573227-95573596	0	1.84655	#NUM!		0.0045	0.323463
RP11-351A11.1	chr6:118960286-118960684	0	1.313	#NUM!		0.00805	0.374636
MAP7	chr6:136339992-136340346	0	2.02472	#NUM!		0.0045	0.323463
RP5-1132H15.1	chr7:66163116-66163574	0	1.20628	#NUM!		0.0045	0.323463
RP11-458F8.1	chr7:66848489-66848762	0	1.97167	#NUM!		0.02545	0.868946
ELN	chr7:74069340-74069686	0	2.71701	#NUM!		0.0017	0.197272
UPK3B	chr7:76511018-76513205	0	0.857375	#NUM!		0.02545	0.868946
NPTX2	chr7:98617468-98629860	0	3.79182	#NUM!		5e-05	0.0261096
STAG3	chr7:100200670-100272111	0	46.5228	#NUM!		0.02545	0.868946
TSPAN33	chr7:129170154-129170463	0	2.34503	#NUM!		0.00805	0.374636
TSPAN33	chr7:129170659-129170909	0	4.26252	#NUM!		0.00805	0.374636
TRBV7-5	chr7:142474700-142475338	0	1.06176	#NUM!		0.00035	0.0869101
TRBV25-1	chr7:142704361-142704516	0	21.3619	#NUM!		0.00805	0.374636
TRBV25-1	chr7:142707862-142708182	0	2.3603	#NUM!		0.00545	0.324705
TRBV25-1	chr7:142713368-142713777	0	1.49207	#NUM!		0.0045	0.323463
TRBV25-1	chr7:142718012-142718395	0	5.4003	#NUM!		5e-05	0.0261096
TRBV25-1	chr7:142718449-142718571	0	51.0179	#NUM!		0.00805	0.374636
TRBV25-1	chr7:142718623-142719016	0	2.96388	#NUM!		0.00025	0.0778706
PGBD4P1	chr7:142722241-142722746	0	1.10385	#NUM!		0.0036	0.304363
NOS3	chr7:151003166-151003381	0	2.51128	#NUM!		0.00805	0.374636
TWIST1	chr7:19116674-19117238	0	1.49221	#NUM!		0.00095	0.138252
HOXA3,HOXA4,HOXA6	chr7:27110209-27152577	0	1.89227	#NUM!		0.00545	0.324705
SEPT7-AS1	chr7:35752847-35754551	0	1.5951	#NUM!		0.00805	0.374636
TRGC1	chr7:38313487-38313934	0	0.840351	#NUM!		0.0138	0.560668
CALN1	chr7:71786772-71787504	0	2.16571	#NUM!		0.0036	0.304363
TFPI2	chr7:93886072-93890683	0	2.30809	#NUM!		5e-05	0.0261096
DGKI	chr7:137389132-137389694	0	1.72296	#NUM!		0.0017	0.197272
KLRG2	chr7:139483066-139483484	0	1.0679	#NUM!		0.00805	0.374636
TRBV5-4	chr7:142462591-142462941	0	1.73151	#NUM!		0.00805	0.374636
CHCHD7	chr8:56220542-56220928	0	2.23703	#NUM!		0.0017	0.197272
KB-1507C5.4	chr8:102999546-103001687	0	12.1112	#NUM!		0.00805	0.374636
CTHRC1	chr8:103382589-103382928	0	1.66945	#NUM!		0.00025	0.0778706
MMP16	chr8:88040979-88041577	0	0.876078	#NUM!		0.00105	0.145642
KB-1742H10.3	chr8:104479803-104480282	0	1.11471	#NUM!		0.0045	0.323463
RP11-273G15.2	chr8:142994971-142995146	0	15.278	#NUM!		0.00545	0.324705
IFT74	chr9:27063160-27063599	0	1.30314	#NUM!		0.0045	0.323463
RP11-297B17.3	chr9:37007890-37008007	0	59.5549	#NUM!		0.00805	0.374636
MAMDC2	chr9:70226012-70226466	0	1.63395	#NUM!		0.0017	0.197272
LHX6	chr9:122219701-122220144	0	1.92222	#NUM!		0.00035	0.0869101
PTPRD	chr9:8484126-8733820	0	4.00085	#NUM!		0.0001	0.0422726
GAS1	chr9:86945091-86945498	0	1.25551	#NUM!		0.00805	0.374636
ORM2	chr9:114332005-114332465	0	0.997432	#NUM!		0.00805	0.374636
ORM2	chr9:114332560-114332723	0	19.635	#NUM!		0.00545	0.324705
DFNB31	chr9:114402363-114402615	0	5.4088	#NUM!		0.0036	0.304363
CENPVP1	chrX:51711226-51711597	0	1.52085	#NUM!		0.00805	0.374636
SLC16A2	chrX:74533496-74533897	0	1.08337	#NUM!		0.0045	0.323463
GPRASP1	chrX:102657253-102657874	0	1.32509	#NUM!		0.00025	0.0778706
BHLHB9	chrX:102749294-102750377	0	40.0351	#NUM!		0.0045	0.323463
TMSB15B	chrX:103963456-103964404	0	1.78722	#NUM!		0.00545	0.324705
ZCCHC18	chrX:104115370-104115823	0	0.851571	#NUM!		0.0009	0.134278
HPRT1	chrX:134514818-134515190	0	1.66324	#NUM!		0.00545	0.324705
RPL18AP16	chrX:153662308-153662373	0	689.688	#NUM!		0.00545	0.324705
SRPK3	chrX:153784207-153785664	0	2.92675	#NUM!		0.00935	0.420265
IL3RA	chrX:1349460-1349703	0	3.25569	#NUM!		0.0202	0.747948
CENPVP3	chrX:51617208-51617594	0	1.81759	#NUM!		0.0036	0.304363
ZMYM3	chrX:71239620-71254105	0	6.28434	#NUM!		0.0036	0.304363
ZDHHC15	chrX:75424728-75523081	0	1.30075	#NUM!		0.0001	0.0422726
ZCCHC5	chrX:78656189-78656722	0	0.854922	#NUM!		0.00545	0.324705
TMSB15A	chrX:102513709-102515141	0	1.14943	#NUM!		0.0036	0.304363
LRCH2	chrX:115130174-115165441	0	1.80961	#NUM!		0.00545	0.324705
L1CAM	chrX:153900755-153901024	0	2.40016	#NUM!		0.0202	0.747948
XX-FW83128A1.2	chrX:154334259-154334752	0	1.23784	#NUM!		0.00205	0.215365

## Sheet: Dendritic cellsvsProgenitor
gene	locus	Dendritic cells	Progenitor population	log2.fold_change.	test_stat	p_value	q_value
FTL	chr19:48965306-48966887	7978.84	1684.73	-2.24366	-3.77298	0.00895	0.417888
FTLP2	chrX:30630891-30630978	4514.73	994.36	-2.1828	-145.38	0.0338	0.965456
LYZ	chr12:69348376-69354225	4481.6	1047.16	-2.09754	-2.93222	0.0312	0.925893
PSAP	chr10:71816150-71851288	1056.4	280.169	-1.91479	-3.05515	0.0079	0.3871
GPNMB	chr7:23246668-23275457	751.746	12.3342	-5.9295	-8.71517	5e-05	0.0298492
S100A8	chr1:153389994-153391077	685.878	148.527	-2.20722	-6.8395	0.00035	0.0942605
S100A9	chr1:153357831-153361065	647.005	232.443	-1.4769	-3.87368	0.0116	0.454099
CTSC	chr11:88292316-88337728	643.2	109.253	-2.55759	-3.26304	0.0009	0.136598
SAT1	chrX:23783184-23786280	536.158	220.509	-1.28182	-2.35758	0.0215	0.715714
CLC	chr19:39731249-39738083	521.734	0.517946	-9.9763	-13.14	0.0203	0.685321
GRN	chr17:44345248-44353110	517.828	163.576	-1.66252	-2.85513	0.00525	0.329008
MRC1	chr10:17809257-17911560	506.575	41.4641	-3.61084	-5.73444	5e-05	0.0298492
CD36	chr7:80638655-80679277	503.553	83.1337	-2.59864	-3.41284	0.002	0.190021
LGALS3	chr14:55124151-55145563	437.947	27.5515	-3.99055	-7.8537	5e-05	0.0298492
LIPA	chr10:89213456-89251877	435.113	59.8151	-2.86281	-5.23959	5e-05	0.0298492
PLD3	chr19:40348703-40380377	405.671	69.4961	-2.54531	-4.87276	0.0002	0.0709287
CTSZ	chr20:58981297-59007783	396.592	96.2816	-2.04232	-3.19042	0.0017	0.190021
SDCBP	chr8:58553241-58659981	355.802	130.859	-1.44306	-2.26575	0.0432	0.989296
F13A1	chr6:6144071-6320848	349.657	102.872	-1.76509	-3.1353	0.00505	0.329008
PGD	chr1:10399065-10420514	349.021	153.373	-1.18627	-2.29868	0.04005	0.989296
C1QC	chr1:22643651-22648112	348.741	10.1281	-5.10572	-7.23587	5e-05	0.0298492
NPC2	chr14:74479654-74493570	290.71	106.917	-1.44309	-3.13761	0.01205	0.465107
EPX	chr17:58192737-58205372	274.194	2.15871	-6.98889	-10.0188	5e-05	0.0298492
IDH1	chr2:208236222-208255109	272.954	70.7698	-1.94745	-3.41813	0.0006	0.126535
ELANE	chr19:850811-856333	254.768	74.9075	-1.766	-3.12696	0.00205	0.194256
C1QB	chr1:22653224-22661633	249.23	6.77473	-5.20117	-7.11194	5e-05	0.0298492
CREG1	chr1:167540955-167553767	248.638	108.559	-1.19557	-2.38528	0.0341	0.970928
CYBB	chrX:37780029-37813569	240.523	56.817	-2.08178	-3.59819	0.0011	0.157823
LAMP1	chr13:113297221-113322696	227.432	88.0145	-1.36962	-3.07916	0.0207	0.694895
CLEC10A	chr17:7074206-7080373	223.124	58.0622	-1.94217	-3.03486	0.00175	0.190021
RNASE2	chr14:20955476-20956439	208.455	85.6276	-1.28359	-3.01523	0.0324	0.949702
PIM1	chr6:37170176-37175516	205.101	70.3793	-1.54311	-2.96626	0.0094	0.417888
AZU1	chr19:824906-832084	200.726	48.3095	-2.05485	-4.08811	0.0006	0.126535
SCD	chr10:100347027-100364879	200.403	77.9084	-1.36305	-2.41134	0.02345	0.767784
TAGLN2	chr1:159918104-159925528	196.829	478.727	1.28226	2.70397	0.0237	0.773142
BRI3	chr7:98307858-98310446	195.894	55.9684	-1.80739	-3.88395	0.00355	0.276429
PRTN3	chr19:840978-848291	180.812	76.4031	-1.24279	-2.66922	0.0319	0.941208
CTSH	chr15:78921640-78945024	175.268	47.8498	-1.87297	-3.27396	0.00115	0.157823
C1QA	chr1:22636609-22639874	172.111	4.78726	-5.168	-8.25508	0.0001	0.0519116
FCGRT	chr19:49512664-49526591	170.435	49.2967	-1.78966	-3.15611	0.0021	0.197947
FUCA1	chr1:23844622-23868277	170.258	13.0951	-3.70062	-6.60549	5e-05	0.0298492
ATP6AP1	chrX:154428631-154436590	169.669	75.4625	-1.16889	-2.31698	0.0379	0.989296
TIMP2	chr17:78852938-78925378	159.341	55.5248	-1.52091	-2.07485	0.0399	0.989296
DAB2	chr5:39371627-39425141	158.018	19.2105	-3.04012	-3.3825	0.00055	0.123902
ALDH1A1	chr9:72900663-72953040	156.069	59.8214	-1.38345	-2.7559	0.01565	0.563384
SPP1	chr4:87975720-87983464	151.858	22.589	-2.74903	-4.54555	0.00015	0.062475
ALOX5AP	chr13:30735528-30764568	150.737	29.5337	-2.3516	-3.65011	0.0012	0.163433
LY86	chr6:6588728-6654999	147.709	61.9413	-1.25379	-2.75398	0.0375	0.989296
CTSS	chr1:150729935-150765879	145.401	52.3277	-1.47439	-2.75404	0.0137	0.514382
KCTD12	chr13:76880168-76886472	143.328	60.2716	-1.24977	-2.24682	0.03335	0.965456
PLA2G7	chr6:46697931-46735325	137.608	7.5497	-4.188	-4.93953	0.0001	0.0519116
CSTB	chr21:43772522-43776450	134.853	34.6418	-1.9608	-3.81232	0.00165	0.190021
MSMO1	chr4:165327729-165343224	130.924	55.9431	-1.2267	-2.40817	0.02845	0.867277
CLEC7A	chr12:10116776-10130205	130.48	54.7359	-1.25327	-2.05607	0.03775	0.989296
CPA3	chr3:148865255-148900369	127.806	37.7759	-1.75842	-3.24237	0.0033	0.259786
CECR1	chr22:17178727-17221731	125.568	43.9881	-1.51329	-2.81705	0.00785	0.385177
SAMSN1	chr21:14485221-14546318	124.53	51.0374	-1.28687	-2.2614	0.0239	0.777542
CALCOCO2	chr17:48866080-48866562	123.013	41.2097	-1.57776	-4.4162	0.0403	0.989296
GLRX	chr5:95813827-95822842	120.658	49.1938	-1.29437	-2.68048	0.03395	0.968197
NCF2	chr1:183554418-183590871	118.212	19.1112	-2.62888	-4.59686	5e-05	0.0298492
CITED2	chr6:139371679-139374685	110.632	49.1626	-1.17014	-2.28946	0.03755	0.989296
A2M	chr12:9067668-9116072	109.922	17.0163	-2.69148	-4.91588	5e-05	0.0298492
ACP5	chr19:11574660-11578976	108.672	1.47004	-6.20798	-7.96056	5e-05	0.0298492
ADAMDEC1	chr8:24384478-24406071	108.446	10.576	-3.35812	-5.31577	5e-05	0.0298492
ALCAM	chr3:105366720-105576912	108.142	18.9708	-2.51107	-4.39244	5e-05	0.0298492
VAT1	chr17:43006786-43022409	107.23	42.9509	-1.31994	-2.25226	0.02705	0.834543
IGSF6	chr16:21599554-21657487	101.875	6.5961	-3.94904	-3.02717	0.0242	0.786588
ITGAX	chr16:31355151-31383095	100.559	13.8532	-2.85975	-3.90971	0.00035	0.0942605
NAGK	chr2:71068227-71079788	98.7656	33.2862	-1.56908	-2.67045	0.0347	0.984101
TNFAIP2	chr14:103122099-103137442	93.6668	17.7947	-2.39609	-4.11613	5e-05	0.0298492
PRKCD	chr3:53161224-53192719	93.5253	37.771	-1.30808	-2.31311	0.0194	0.661799
SCPEP1	chr17:56978144-57006768	91.7065	41.5152	-1.14338	-2.25038	0.0462	0.989296
MNDA	chr1:158831358-158849691	90.6306	32.2814	-1.48929	-2.88138	0.0134	0.505236
RALGDS	chr9:133097662-133149514	90.2491	29.4928	-1.61355	-2.91463	0.0354	0.989296
GM2A	chr5:151253110-151273027	89.0497	24.9244	-1.83705	-3.35723	0.002	0.190021
LGMN	chr14:92703794-92748544	87.3071	12.723	-2.77866	-4.29695	5e-05	0.0298492
EGR1	chr5:138465312-138469398	87.1385	33.5893	-1.37531	-2.62747	0.0178	0.623853
ATG16L2	chr11:72814327-72829715	86.0129	32.166	-1.41902	-2.4526	0.02125	0.708709
CD4	chr12:6789531-6820811	85.6284	31.9243	-1.42343	-2.52171	0.0113	0.444785
CYTL1	chr4:5014451-5019458	83.5789	30.4789	-1.45533	-2.83208	0.0195	0.663315
MMP9	chr20:46008927-46016567	83.4781	0.274054	-8.25079	-9.88021	0.00065	0.126535
CISH	chr3:50606450-50611870	80.9756	5.19	-3.96368	-5.49759	5e-05	0.0298492
PRG3	chr11:57376698-57381118	80.619	0	#NUM!		5e-05	0.0298492
CD24	chr6:106969828-106974716	80.3602	0.624391	-7.00789	-8.31438	0.00025	0.0771961
C10orf128	chr10:49154546-49188343	78.6455	10.5375	-2.89984	-2.61388	0.00795	0.388487
GRINA	chr8:143990061-143993504	77.0616	32.4515	-1.24773	-2.15689	0.0289	0.876519
BCL2A1	chr15:79960888-79971201	76.1388	4.61189	-4.0452	-4.51842	0.0003	0.0839508
RNASE6	chr14:20781104-20782996	75.6994	33.8233	-1.16227	-2.26066	0.04815	0.989296
P2RX4	chr12:121210140-121234147	75.0933	24.4643	-1.61801	-2.98946	0.0257	0.811771
CTSL	chr9:87726104-87731470	73.3556	10.5319	-2.80014	-4.03577	0.0003	0.0839508
CTSG	chr14:24573412-24576240	73.3363	25.0801	-1.54798	-2.943	0.02335	0.765209
CXCL8	chr4:73740580-73743809	72.9219	20.9098	-1.80217	-2.92251	0.00375	0.288863
CCR2	chr3:46353900-46361622	71.9362	22.4334	-1.68107	-2.98938	0.00235	0.216387
RGL1	chr1:183805130-183928727	70.078	23.5625	-1.57247	-2.9452	0.0082	0.397989
VSIG4	chrX:66021735-66040047	69.4567	14.4126	-2.26878	-1.52197	0.0465	0.989296
GNPDA1	chr5:142000668-142013013	69.0923	18.0107	-1.93967	-3.21989	0.0018	0.190021
DPP4	chr2:161991844-162074314	68.0228	2.19391	-4.95444	-6.91457	5e-05	0.0298492
ACSS2	chr20:34876610-34927961	66.8729	19.7488	-1.75965	-3.26754	0.0038	0.292086
CD300LF	chr17:74694103-74713116	66.7296	14.494	-2.20287	-3.8656	0.0015	0.18445
SPARC	chr5:151661445-151686902	66.6668	19.4869	-1.77446	-3.08349	0.00225	0.209877
CCL2	chr17:34255296-34257207	66.3973	2.71305	-4.61314	-7.69485	0.00085	0.136598
ATP6V1B2	chr8:20197386-20229241	64.8769	26.8065	-1.27512	-2.32275	0.0259	0.814633
NPL	chr1:182789762-182830644	64.3594	13.3581	-2.26844	-3.86511	0.0005	0.116295
DUSP3	chr17:43764549-43778996	63.8018	25.1658	-1.34213	-2.51227	0.0174	0.61223
SLCO2B1	chr11:75100611-75206463	63.3982	3.89622	-4.0243	-5.92359	5e-05	0.0298492
ACSL1	chr4:184755557-184826026	61.6886	27.9917	-1.14	-2.10761	0.04605	0.989296
RP6-159A1.4	chrX:66015470-66021164	61.631	19.7652	-1.6407	-2.66549	0.0095	0.417888
ADAM9	chr8:38996941-39105517	60.6636	23.3687	-1.37626	-2.58707	0.0154	0.554942
ITGAL	chr16:30472740-30523188	60.4504	24.8369	-1.28327	-2.24428	0.0246	0.798141
SPN	chr16:29663058-29671007	59.9453	18.4414	-1.7007	-3.13007	0.00635	0.358746
CCR1	chr3:46201248-46208394	59.6235	21.6231	-1.46331	-2.72111	0.0128	0.487748
CCL3	chr17:36088249-36090130	58.1308	5.93133	-3.29287	-4.12135	0.00065	0.126535
TREM2	chr6:41158497-41163097	57.2913	2.67956	-4.41825	-4.2804	0.0015	0.18445
FGR	chr1:27611350-27635135	56.9396	13.696	-2.05568	-2.83276	0.03145	0.931768
UAP1L1	chr9:137077515-137084631	56.1805	14.6166	-1.94247	-3.19017	0.0023	0.212878
BHLHE40	chr3:4979331-4985267	56.1067	17.3505	-1.69319	-3.12993	0.0057	0.329008
CEBPB	chr20:50190744-50192680	55.7242	17.8172	-1.64504	-3.00025	0.0103	0.417888
ITGAM	chr16:31259998-31333402	54.9999	10.1657	-2.43572	-2.99873	0.0024	0.219861
PLAU	chr10:73911181-73917501	54.4625	4.92835	-3.46609	-4.89877	5e-05	0.0298492
ALAS1	chr3:52198186-52214879	53.6672	16.8337	-1.67269	-2.85224	0.00545	0.329008
CFD	chr19:859637-864545	53.0942	17.0206	-1.64127	-2.97999	0.00915	0.417888
MAF	chr16:79599206-79600714	52.4337	3.5944	-3.86667	-3.09649	0.0013	0.170567
PTPRE	chr10:127907247-128085970	52.0711	23.7614	-1.13187	-2.02389	0.043	0.989296
NOD2,RP11-327F22.6	chr16:50699512-50733139	51.9564	9.09542	-2.51409	-3.57355	0.01215	0.467455
DPYD	chr1:97077739-97920973	51.6617	15.3285	-1.75288	-3.05169	0.00265	0.23177
OPN3	chr1:241593125-241640349	51.2984	13.7027	-1.90445	-2.34682	0.04375	0.989296
SEPP1	chr5:42756862-42811883	51.2628	5.66839	-3.1769	-4.56498	0.0008	0.136598
OSCAR	chr19:54094652-54100900	51.1355	19.9879	-1.3552	-2.09049	0.0458	0.989296
SLC15A3	chr11:60937082-60952503	50.8672	11.0553	-2.202	-3.30921	0.00185	0.190021
SLAMF8	chr1:159826818-159837498	50.6916	4.53543	-3.48244	-4.29792	0.0023	0.212878
SLC6A6	chr3:14402599-14489159	50.1548	19.8138	-1.33988	-2.32921	0.02285	0.752957
DUSP1	chr5:172767404-172771173	49.5053	20.5335	-1.2696	-2.1562	0.02925	0.88119
ABHD12	chr20:25248075-25298013	49.4689	18.6792	-1.40509	-2.5871	0.02005	0.678801
APOL4	chr22:36189127-36201808	49.1638	1.6162	-4.92692	-6.5488	5e-05	0.0298492
SDAD1	chr4:75957228-75990932	48.9149	20.44	-1.25888	-2.21422	0.04355	0.989296
CYBRD1	chr2:171522419-171558135	48.213	22.2981	-1.1125	-1.96656	0.04805	0.989296
TFEC	chr7:115934849-116159874	47.1411	20.3911	-1.20905	-2.16881	0.0298	0.891735
SCARB2	chr4:76158733-76213790	46.7866	18.4366	-1.34352	-2.36761	0.01595	0.570742
SNX10	chr7:26291965-26374335	45.9447	18.5259	-1.31035	-2.37496	0.03095	0.920721
RP11-345J4.5	chr16:29424706-29424826	45.8962	0	#NUM!		0.0169	0.597573
TGFBR1	chr9:99105107-99155146	45.5411	13.4987	-1.75435	-3.15643	0.00275	0.23177
CYP1B1	chr2:38067365-38074920	45.1016	5.94314	-2.92388	-4.95416	5e-05	0.0298492
SLC11A2	chr12:50979653-51009390	44.7285	17.7798	-1.33096	-2.36234	0.02815	0.860328
ALOX5	chr10:45374193-45446119	44.6149	9.53769	-2.22582	-3.35685	0.00995	0.417888
NRP1	chr10:33213667-33335056	43.9057	10.4607	-2.06943	-3.50465	0.0005	0.116295
ADAMTSL4	chr1:150549422-150561110	43.3142	10.3582	-2.06407	-3.30108	0.0027	0.23177
MS4A3	chr11:60056677-60071345	42.3632	8.84812	-2.25937	-3.69019	0.0026	0.23177
CSTA	chr3:122325181-122342020	41.738	9.85518	-2.08241	-3.4954	0.0157	0.564617
LRPAP1	chr4:3506351-3532423	39.9627	14.0203	-1.51114	-2.77886	0.00955	0.417888
FCN1	chr9:134905749-134917956	39.8243	11.1121	-1.84151	-3.3305	0.0026	0.23177
MMP2	chr16:55479188-55506680	38.5989	6.32432	-2.60958	-4.02271	0.00035	0.0942605
MS4A2	chr11:60088388-60098490	38.4309	1.98513	-4.27496	-5.8774	5e-05	0.0298492
MLC1	chr22:50059317-50085665	37.973	84.3137	1.15079	2.05971	0.03695	0.989296
CD69	chr12:9752473-9760848	37.8828	14.5993	-1.37564	-2.25874	0.04405	0.989296
NEU1	chr6:31856874-31862806	37.7769	16.7451	-1.17377	-2.04624	0.03875	0.989296
IRF5	chr7:128937951-128950801	37.5332	14.9685	-1.32624	-2.25832	0.02215	0.732586
GGTA1P	chr9:121455035-121499791	36.7699	9.52813	-1.94826	-2.55089	0.01345	0.506588
CCL3L3	chr17:36194868-36196694	36.2748	9.81466	-1.88596	-2.15671	0.03565	0.989296
RETN	chr19:7669071-7670458	35.8491	4.12877	-3.11815	-5.74625	0.00425	0.318474
RAPGEF2	chr4:159103221-159360222	35.4571	15.2992	-1.21262	-2.19483	0.0343	0.975073
LIF	chr22:30240449-30246698	35.3236	7.06	-2.32289	-3.71904	0.00065	0.126535
GGT5	chr22:24219499-24245116	34.6491	1.75073	-4.30679	-5.55281	5e-05	0.0298492
SUCNR1	chr3:151873673-151884621	34.3486	8.56233	-2.00418	-3.51224	0.0019	0.190021
KDM5D	chrY:19703416-19744839	34.0225	14.6019	-1.22033	-1.97412	0.04935	0.989296
SORBS3	chr8:22551880-22575496	32.9094	11.5012	-1.51672	-2.26661	0.02525	0.806007
PTAFR	chr1:28145973-28193728	32.5251	12.7771	-1.34799	-2.34932	0.0189	0.647208
FABP3	chr1:31365629-31373055	32.4061	1.93253	-4.0677	-5.48197	0.00665	0.367587
SLC45A3	chr1:205657674-205680975	32.3597	8.90213	-1.86198	-3.17317	0.00395	0.299756
SLC17A5	chr6:73593376-73653949	32.2872	10.1899	-1.66383	-2.9055	0.0092	0.417888
CHI3L1	chr1:203178927-203186682	32.2816	0.0827762	-8.60728	-5.90519	0.0433	0.989296
LACC1	chr13:43879460-43894107	32.211	9.18545	-1.81013	-3.00851	0.0036	0.279715
UBE2D1	chr10:58334990-58370858	32.2083	13.9991	-1.2021	-2.14247	0.0467	0.989296
DNASE2	chr19:12875205-12881467	31.8924	11.4015	-1.48399	-2.5132	0.0287	0.871191
ODC1	chr2:10440068-10448364	31.6729	118.153	1.89933	3.66288	0.0018	0.190021
LRP1	chr12:57128466-57213417	30.6682	11.1712	-1.45697	-2.6536	0.01095	0.43387
DENND4C	chr9:19230680-19375159	29.7035	11.1134	-1.41834	-2.58744	0.01245	0.477459
TMEM2	chr9:71683362-71768737	29.654	9.5437	-1.63561	-2.93913	0.0074	0.378335
ICAM1	chr19:10270535-10286697	29.5264	6.90519	-2.09625	-2.81012	0.01925	0.657308
TDRD3	chr13:60397008-60573879	29.4061	7.53377	-1.96467	-2.82713	0.00805	0.392303
TRPM2	chr21:44353404-44442784	29.0669	6.0426	-2.26614	-3.39277	0.00225	0.209877
MLLT4	chr6:167827064-167972021	29.0074	3.14793	-3.20394	-3.95926	0.0002	0.0709287
RASGRP4	chr19:38409047-38426207	28.9762	12.0251	-1.26881	-2.19495	0.0377	0.989296
FPR3	chr19:51795163-51827674	28.7943	11.9519	-1.26854	-2.25697	0.03315	0.965366
SLCO4C1	chr5:102233985-102296449	28.7863	1.85219	-3.95808	-5.77922	5e-05	0.0298492
HBB	chr11:5225384-5227059	28.7842	202.768	2.81648	5.85853	0.00025	0.0771961
TMEM176B	chr7:150791284-150805216	28.7481	6.03205	-2.25274	-2.99109	0.0222	0.733563
PLA2G15	chr16:68245471-68261064	28.4736	11.9909	-1.24768	-1.99668	0.04615	0.989296
NCEH1	chr3:172630535-172710983	28.4513	7.32326	-1.95794	-3.35784	0.0028	0.234879
GAB2	chr11:78215065-78418238	28.4358	9.87623	-1.52567	-2.72193	0.0094	0.417888
CYP27A1	chr2:218781860-218817229	28.2113	0.483881	-5.86548	-7.84632	0.00015	0.062475
ACER3	chr11:76860972-77026915	28.173	12.7756	-1.14092	-2.0763	0.04125	0.989296
SEMA7A	chr15:74409941-74433936	27.9909	3.61178	-2.95418	-5.03797	0.00675	0.371967
HLA-DQA1	chr6:32632908-32647087	27.5766	7.77435	-1.82665	-2.68189	0.00925	0.417888
CFH	chr1:196652063-196747539	27.3811	3.47363	-2.97866	-3.59898	0.00105	0.154773
NRGN	chr11:124739935-124747658	27.3156	65.3122	1.25763	2.35225	0.03795	0.989296
PIK3IP1	chr22:31281441-31292545	26.7872	10.5082	-1.35003	-2.11391	0.03595	0.989296
ATP1B1	chr1:169106387-169367774	26.4779	8.2732	-1.67827	-2.38337	0.0336	0.965456
UPP1	chr7:48089260-48108545	26.3655	7.96322	-1.72723	-2.08135	0.04765	0.989296
FLT1	chr13:28430052-28494931	26.3105	0.875042	-4.91014	-5.9181	0.0005	0.116295
RXRA	chr9:134326580-134440933	26.2309	10.7267	-1.29006	-2.3137	0.02865	0.87115
NPC1	chr18:23503607-23586808	26.0976	8.01059	-1.70394	-2.63626	0.0151	0.545779
CCL4	chr17:36103847-36105631	25.6741	1.20777	-4.4099	-2.33336	0.0092	0.417888
FNIP2	chr4:158769021-158908052	25.5788	8.18617	-1.64369	-2.90479	0.00485	0.329008
JUN	chr1:58780791-58784055	24.8762	6.73965	-1.88402	-3.10029	0.0065	0.360967
SNTB1	chr8:120535509-120813186	24.8495	10.6141	-1.22723	-2.18626	0.03515	0.989296
TIFAB	chr5:135443909-135452375	24.1942	9.30393	-1.37875	-2.45742	0.0177	0.621565
RGS13	chr1:192636165-192660264	24.1564	5.43397	-2.15233	-3.61405	0.0358	0.989296
SGSH	chr17:80206717-80253501	23.7875	7.64246	-1.6381	-2.33266	0.0308	0.918589
PDK4	chr7:95583498-95596604	23.5156	5.51248	-2.09285	-3.39408	0.0033	0.259786
ANKEF1	chr20:10035311-10049848	23.3155	0.750228	-4.95781	-6.48623	0.00195	0.190021
TMEM236	chr10:17752548-17800896	23.2438	2.63558	-3.14065	-4.79071	0.0002	0.0709287
AGR2	chr7:16791813-16805067	22.9004	6.55933	-1.80375	-2.45382	0.0189	0.647208
FCER2	chr19:7688690-7699385	22.8484	4.43578	-2.36483	-3.00988	0.0056	0.329008
HBG2	chr11:5253196-5254514	22.8031	2.61822	-3.12257	-5.18606	0.0076	0.378335
FCER1A	chr1:159302351-159308280	22.7129	67.4583	1.57048	2.92762	0.0201	0.679851
FOSB	chr19:45468061-45475273	22.6905	7.02747	-1.69101	-2.65032	0.00815	0.396099
CDK6	chr7:92604920-92836653	22.6782	56.7181	1.3225	2.39356	0.01945	0.662243
PDXK	chr21:43719104-43762299	22.3044	8.98497	-1.31174	-2.26467	0.02485	0.804794
TDRD6	chr6:46697931-46735325	22.1085	1.38909	-3.99238	-3.14887	0.012	0.465107
SLC40A1	chr2:189560467-189583818	22.0334	56.731	1.36445	2.54114	0.0168	0.597573
TLR2	chr4:153693011-153710170	22.0243	8.15924	-1.43259	-2.62339	0.0117	0.456517
QPCT	chr2:37344666-37373324	21.85	5.67206	-1.94569	-2.26805	0.0238	0.774993
SOCS2	chr12:93542470-93576896	21.8329	4.58389	-2.25186	-3.0133	0.007	0.378335
ITGA2B	chr17:44371815-44389621	21.551	119.936	2.47644	4.29204	5e-05	0.0298492
SOCS1	chr16:11253957-11256172	21.5009	1.15694	-4.21601	-5.80785	0.00055	0.123902
SLC26A11	chr17:80206717-80253501	21.4096	1.36555	-3.9707	-2.78214	0.03045	0.910424
CLIP4	chr2:29097946-29183843	21.3367	7.31289	-1.54483	-2.35656	0.0351	0.989296
PARP12	chr7:140023617-140062867	21.3247	7.43911	-1.51933	-2.29529	0.0382	0.989296
PDLIM1	chr10:95237565-95291026	21.1666	76.6748	1.85696	3.46553	0.005	0.329008
CCL13	chr17:34356498-34358609	20.7117	0	#NUM!		5e-05	0.0298492
RAB20	chr13:110523061-110561714	20.4334	1.7865	-3.51572	-4.95959	0.00095	0.142975
HSD17B14	chr19:48812896-48836686	20.3557	1.69568	-3.5855	-4.26778	0.0003	0.0839508
TIMP3	chr22:32801719-32863045	20.3112	54.6937	1.4291	2.6637	0.0133	0.503055
TLR4	chr9:117704319-117723545	20.1644	7.00045	-1.52629	-2.67806	0.00815	0.396099
SERINC5	chr5:80115526-80115719	20.0921	0	#NUM!		0.00155	0.18445
KLF2	chr19:16324917-16327873	20.0299	3.86748	-2.37269	-2.93059	0.00625	0.354223
CTNS	chr17:3636607-3662138	20.0165	7.62791	-1.39183	-2.13144	0.0344	0.976366
RRAGD	chr6:89364590-89412140	19.7271	6.43912	-1.61525	-2.72115	0.01185	0.460863
SLC1A3	chr5:36606662-36688336	19.5384	2.5275	-2.95053	-3.5248	0.0029	0.24157
MEF2C	chr5:88717663-88883367	19.5346	47.6585	1.2867	2.38199	0.02025	0.684278
SH3PXD2B	chr5:172333471-172454427	19.5122	5.18204	-1.91278	-3.30592	0.00265	0.23177
MEGF9	chr9:120600839-120714460	19.4484	7.61608	-1.35253	-2.37751	0.0209	0.700297
TBC1D2	chr9:98198983-98255691	19.3859	3.90066	-2.31322	-3.23339	0.00475	0.328456
SNX27	chr1:151612121-151699152	19.1334	8.56599	-1.1594	-1.97978	0.0439	0.989296
TTLL5	chr14:75661254-75955100	18.9746	6.17699	-1.61909	-2.3541	0.0207	0.694895
STAC	chr3:36380568-36548045	18.9384	1.59065	-3.57362	-4.22685	0.00145	0.184176
HTRA3	chr4:8269766-8307130	18.5947	44.6503	1.26378	2.24411	0.03895	0.989296
TCN2	chr22:30607148-30627378	18.3897	3.33317	-2.46393	-3.569	0.00405	0.306695
ME1	chr6:83210427-83431040	18.3045	2.47783	-2.88505	-4.15908	0.0012	0.163433
MGAT4A	chr2:98619103-98731086	18.1536	5.14638	-1.81862	-3.15906	0.0027	0.23177
PCYOX1	chr2:70257736-70281188	18.1292	7.30768	-1.31083	-2.16831	0.02945	0.884958
C12orf75	chr12:105327062-105371522	18.1178	45.2062	1.31911	1.91471	0.0499	0.989296
RORA	chr15:60495921-60499902	18.0951	0	#NUM!		0.0009	0.136598
EPAS1	chr2:46294096-46386700	18.094	1.16329	-3.95922	-5.23746	5e-05	0.0298492
MAML1	chr5:179732905-179777503	18.0287	4.59305	-1.97277	-2.14405	0.03535	0.989296
SIGLEC1	chr20:3686969-3708774	17.772	1.25913	-3.8191	-3.0772	0.00275	0.23177
SGIP1	chr1:66733755-66745080	17.352	0	#NUM!		0.002	0.190021
SPIRE1	chr18:12446513-12657963	17.3388	5.82087	-1.5747	-2.57769	0.01095	0.43387
PADI4	chr1:17308246-17364012	17.3231	1.88404	-3.20079	-3.90512	0.0018	0.190021
GIMAP1,GIMAP1-GIMAP5,GIMAP5	chr7:150716605-150743765	16.9801	3.28925	-2.36801	-3.05005	0.00435	0.319317
AC007386.3	chr2:64960020-64960218	16.88	0	#NUM!		0.0009	0.136598
TAGAP	chr6:159034485-159045048	16.6653	6.57878	-1.34095	-2.19126	0.0423	0.989296
FRRS1	chr1:99708662-99748978	16.6396	5.23579	-1.66814	-2.48121	0.0283	0.863439
CDK15	chr2:201790531-201895552	16.6344	4.64255	-1.84118	-2.48559	0.02795	0.854945
MCOLN3	chr1:85018069-85048402	16.5891	0.686525	-4.59478	-5.44507	5e-05	0.0298492
RP11-334C17.5	chr17:80200668-80206519	16.5628	2.03524	-3.02468	-3.63866	0.00215	0.202128
GDF15	chr19:18386260-18389213	16.3877	1.46393	-3.48469	-4.80654	0.0024	0.219861
TCN1	chr11:59852801-59866467	16.3073	0.815599	-4.32152	-5.66191	0.00085	0.136598
DFNA5	chr7:24698350-24757790	15.6875	3.30337	-2.2476	-2.83503	0.00975	0.417888
KCNQ1	chr11:2444706-2849098	15.675	4.92627	-1.6699	-2.3594	0.0211	0.705019
OSM	chr22:30262828-30266890	15.6652	1.91231	-3.03418	-4.13208	0.00105	0.154773
TSPAN15	chr10:69451496-69507673	15.5845	3.649	-2.09454	-2.55829	0.0149	0.539639
CCL4L1	chr17:36211124-36212872	15.5476	3.71945	-2.06353	-2.16939	0.0369	0.989296
OXCT1	chr5:41730061-41870338	15.4887	36.2515	1.22682	2.22705	0.0387	0.989296
CTD-3252C9.4	chr19:13833057-13837816	15.4258	5.0716	-1.60483	-2.61773	0.0158	0.567074
MINPP1	chr10:87504721-87553534	15.3513	42.6011	1.47253	2.24519	0.0229	0.753911
PROS1	chr3:93873051-93973941	15.0562	33.241	1.14261	2.05766	0.04585	0.989296
HBD	chr11:5232353-5234570	14.9589	105.841	2.82282	5.05383	0.00045	0.107457
SDPR	chr2:191834285-191846585	14.9043	68.4888	2.20014	4.00915	0.0009	0.136598
ITM2A	chrX:79360379-79367419	14.8208	58.3744	1.97772	3.51132	0.0039	0.29659
SLC7A11	chr4:138164098-138242291	14.5564	4.14806	-1.81115	-3.12812	0.00465	0.322163
CMKLR1	chr12:108288043-108339294	14.4954	3.40439	-2.09013	-3.07303	0.0046	0.319317
P2RY6	chr11:73272271-73298816	14.3962	4.20747	-1.77467	-2.30215	0.02555	0.808459
SLC28A3	chr9:84275588-84340687	14.1046	0.736687	-4.25897	-5.52189	0.0001	0.0519116
FMNL2	chr2:152335219-152649833	13.7944	4.84932	-1.50823	-2.46184	0.01965	0.66715
CCRL2	chr3:46407277-46409573	13.7719	3.81662	-1.85136	-2.61696	0.0324	0.949702
IFIH1	chr2:162266968-162318817	13.5419	5.3201	-1.34791	-1.98968	0.0479	0.989296
KCP	chr7:128893247-128903214	13.4523	0	#NUM!		0.0472	0.989296
TNFAIP3	chr6:137867326-137883308	13.4415	3.77497	-1.83215	-2.82407	0.01045	0.417888
HK3	chr5:176880848-176899297	13.3787	2.131	-2.65034	-3.07227	0.0043	0.319317
AMPD3	chr11:10450333-10507930	12.9905	4.35727	-1.57596	-1.98053	0.0483	0.989296
STEAP4	chr7:88270903-88291014	12.9207	2.8454	-2.18298	-3.61513	0.00125	0.169598
EIF4A1,SENP3,SENP3-EIF4A1,TNFSF12-TNFSF13	chr17:7558309-7579160	12.9111	1.54988	-3.05838	-3.43591	0.0032	0.254148
GPR34	chrX:41520322-41923349	12.8877	2.43328	-2.40502	-2.52643	0.03425	0.974425
FAM20C	chr7:192238-260907	12.8004	0.933154	-3.77793	-3.86493	0.0007	0.129244
GIMAP7	chr7:150519938-150521076	12.6915	3.61719	-1.81092	-2.55493	0.0453	0.989296
MOB3B	chr9:27325211-27529705	12.6698	5.04499	-1.32847	-2.22772	0.0295	0.885717
RCN3	chr19:49527590-49543741	12.6136	3.81926	-1.72361	-2.13328	0.03505	0.989296
RAB42	chr1:28592587-28596426	12.3806	0.967912	-3.67707	-4.9266	0.0009	0.136598
CH17-472G23.4	chr1:120503605-120504458	12.1464	0	#NUM!		0.00645	0.358746
CR1	chr1:207552093-207641769	11.6985	0.757214	-3.94948	-4.91973	0.0002	0.0709287
LPL	chr8:19939380-19967242	11.6526	1.38933	-3.06819	-4.18637	0.00105	0.154773
CUX2	chr12:111285230-111285513	11.5578	0	#NUM!		0.0002	0.0709287
ANXA3	chr4:78551678-78610565	11.4864	2.96629	-1.9532	-2.30617	0.02685	0.830518
CES1	chr16:55802851-55833005	11.4848	0.436946	-4.71613	-4.55155	0.0017	0.190021
SELL	chr1:169690662-169711671	11.235	27.4769	1.29022	2.2057	0.04835	0.989296
AP002954.4	chr11:118709021-118709275	11.0025	0	#NUM!		0.00025	0.0771961
ICAM2	chr17:64002593-64020531	10.9764	32.2401	1.55446	2.04667	0.04495	0.989296
ARHGAP31	chr3:119294361-119420971	10.9498	3.46704	-1.65913	-2.77961	0.0084	0.407144
CCNA1	chr13:36431658-36442935	10.8091	34.4357	1.67166	2.7005	0.02605	0.814633
CRLF2	chrX:1186229-1186435	10.7412	0	#NUM!		0.00445	0.319317
FBP1	chr9:94603145-94639505	10.624	0.487013	-4.44722	-5.29483	0.0016	0.189143
C10orf82	chr10:116663528-116670133	10.4992	0.782671	-3.74573	-1.69529	0.03205	0.944855
PVT1	chr8:127794678-128101259	10.3016	54.6597	2.40761	2.32152	0.02	0.677748
COL6A1	chr21:45981868-46005051	10.215	1.30012	-2.97398	-4.05469	0.002	0.190021
DDIT4L	chr4:100185775-100190369	10.1997	0.484758	-4.39511	-5.51807	0.001	0.149246
RP11-298O21.2	chr3:167872651-167872882	10.1539	0	#NUM!		0.0009	0.136598
ITGA6	chr2:172427616-172506533	10.1249	23.881	1.23796	2.12666	0.03275	0.956049
EFCAB13,ITGB3,RP11-290H9.2	chr17:47253849-47441288	10.0961	83.0529	3.04024	4.00397	0.00085	0.136598
HSF4	chr16:67161629-67169932	10.028	1.63533	-2.61639	-2.80477	0.00605	0.345072
KDM7A	chr7:140084745-140176859	9.92779	2.78659	-1.83297	-2.92327	0.005	0.329008
DENND6B	chr22:50309558-50314610	9.87007	0	#NUM!		0.00865	0.407677
RP11-298O21.2	chr3:167878386-167883802	9.74634	0	#NUM!		0.03385	0.966114
THBS1	chr15:39581021-39599181	9.73072	102.886	3.40236	5.80262	5e-05	0.0298492
ITGB7	chr12:53191320-53207264	9.66784	32.6164	1.75433	2.95653	0.00705	0.378335
SPON2	chr4:1198150-1198385	9.61588	0	#NUM!		0.0009	0.136598
CUX2	chr12:111287522-111288018	9.48075	0	#NUM!		5e-05	0.0298492
LILRB5	chr19:54249481-54257185	9.46983	0.656799	-3.84982	-4.40694	0.00065	0.126535
TRIB2	chr2:12717011-12742734	9.37188	26.9047	1.52145	2.67165	0.01215	0.467455
PPBP	chr4:73985986-73988170	9.25616	215.182	4.539	7.66388	5e-05	0.0298492
SCN4B	chr11:118133378-118152833	9.2374	1.23103	-2.90763	-3.18718	0.00365	0.282986
RP11-864I4.1	chr11:62559537-62591546	9.15559	5.72517	-0.677335	-0.0127444	0.0452	0.989296
VLDLR	chr9:2622206-2656047	9.11924	0	#NUM!		0.0009	0.136598
GIMAP8	chr7:150450834-150479393	9.09617	1.2168	-2.90216	-3.90928	0.00285	0.238514
RP3-467L1.4	chr1:7818496-7818729	8.98131	0	#NUM!		0.002	0.190021
SAMM50	chr22:43955469-43996769	8.96276	1.59701	-2.48857	-2.68667	0.0235	0.768718
FST	chr5:53480480-53487133	8.95604	2.10076	-2.09195	-2.47668	0.01865	0.642817
RAB27B	chr18:54828385-54891194	8.94236	44.2144	2.30579	4.06507	0.0003	0.0839508
DNMT3B	chr20:32762509-32809362	8.89225	29.0886	1.70984	2.72569	0.01125	0.443304
THBD	chr20:23045824-23049592	8.84408	3.12371	-1.50145	-2.16134	0.04805	0.989296
CD2	chr1:116754635-116769223	8.78693	1.13153	-2.95709	-3.80319	0.00655	0.36318
PXDC1	chr6:3722615-3751728	8.78284	1.81193	-2.27716	-2.86524	0.02075	0.695922
KIF21B	chr1:200969384-201023614	8.75844	2.75498	-1.66863	-2.63127	0.00955	0.417888
MYOF	chr10:93306433-93482310	8.66165	1.65742	-2.3857	-3.45072	0.00255	0.230653
ACSM3	chr16:20764102-20806384	8.42321	1.52041	-2.46991	-3.02384	0.006	0.342766
PPARG	chr3:12287673-12434344	8.41447	1.07367	-2.97032	-3.39238	0.0094	0.417888
SPTSSB	chr3:161344794-161371833	8.40566	0.248544	-5.07979	-4.84776	0.00355	0.276429
CPXM1	chr20:2793996-2800548	8.3813	30.1045	1.84473	2.75924	0.00795	0.388487
MARCKSL1	chr1:32333831-32336173	8.35801	33.6782	2.01058	3.22274	0.0105	0.417888
ADORA3	chr1:111499417-111503682	8.24362	1.70517	-2.27337	-2.85127	0.0285	0.868062
COL6A2	chr21:46111508-46132842	8.2338	1.14402	-2.84744	-3.5281	0.0026	0.23177
SVIL	chr10:29457337-29736788	8.1781	2.65608	-1.62247	-2.45526	0.02295	0.754863
PTRF	chr17:42402451-42423203	8.07763	25.2361	1.64349	2.79176	0.01135	0.446263
SERINC2	chr1:31429493-31434681	8.06185	1.71261	-2.23491	-3.05075	0.0316	0.934666
MMP25-AS1	chr16:3046685-3059369	8.03736	2.00208	-2.00522	-2.48793	0.0159	0.570092
KIAA0125	chr14:105853929-106116618	7.99516	28.5866	1.83814	2.09173	0.02925	0.88119
PLXNA1	chr3:126988670-127037387	7.99426	2.16564	-1.88417	-2.93197	0.00555	0.329008
EDNRB	chr13:77895481-77918722	7.97249	1.2585	-2.66333	-3.57608	0.00375	0.288863
CUEDC1	chr17:57861600-57955298	7.87541	2.35872	-1.73935	-2.18175	0.03215	0.945469
SEPT10	chr2:109542996-109613893	7.77429	1.75718	-2.14545	-2.11149	0.031	0.920721
IL2RA	chr10:6010687-6062264	7.62821	1.96987	-1.95324	-2.44527	0.0213	0.709716
TNS1	chr2:217799792-217920232	7.60223	1.97786	-1.94248	-2.95575	0.0042	0.31605
KCNH2	chr7:150944952-150974780	7.57576	27.0967	1.83866	2.94124	0.0099	0.417888
HMGN5	chrX:81113301-81195279	7.48279	19.4967	1.38158	2.21134	0.04795	0.989296
KATNB1	chr16:57735771-57757323	7.28525	19.1248	1.39239	2.03239	0.045	0.989296
VSTM1	chr19:54040827-54063840	7.21607	0.322594	-4.48342	-3.81613	0.0181	0.631895
HP	chr16:72056225-72061055	7.04121	0.929142	-2.92185	-2.98363	0.0096	0.417888
OTOA	chr16:21717026-21760764	6.89599	0	#NUM!		0.0009	0.136598
MLPH	chr2:237485666-237555262	6.85199	0.34112	-4.32817	-4.00978	0.0009	0.136598
ACY3	chr11:67642555-67647662	6.80138	21.9257	1.68872	2.12223	0.03955	0.989296
MTURN	chr7:30134868-30162916	6.76732	16.0471	1.24566	2.15429	0.03895	0.989296
CD22,U62631.5	chr19:35328835-35347400	6.68741	1.3384	-2.32094	-2.21375	0.0309	0.920721
PER3	chr1:7827297-7846739	6.66538	1.74948	-1.92976	-2.377	0.04925	0.989296
PRSS36	chr16:31138925-31149478	6.65859	0.706826	-3.23579	-3.52333	0.0018	0.190021
LINC01225	chr1:31514483-31514740	6.63839	0	#NUM!		0.002	0.190021
RP11-557H15.4	chr6:134524755-134539904	6.58979	0.334027	-4.30219	-3.81496	0.0093	0.417888
ADAMTS14	chr10:70672615-70762441	6.55492	1.71372	-1.93545	-2.29996	0.02515	0.806007
SERINC5	chr5:80125308-80125583	6.53729	0	#NUM!		0.00155	0.18445
PNPLA3	chr22:43948457-43949317	6.48187	0.729701	-3.15103	-3.86583	0.0187	0.642817
HSD17B4	chr5:119452461-119542403	6.48184	0	#NUM!		0.00865	0.407677
C2,XXbac-BPG116M5.17	chr6:31927979-31945900	6.44277	0.191338	-5.07349	-4.98263	0.00385	0.294037
ADCY6	chr12:48766198-48788908	6.41491	29.9035	2.22081	3.50374	0.00135	0.174569
PRKAR2B	chr7:107044658-107161813	6.37436	44.8484	2.8147	4.46631	0.00015	0.062475
AC098820.2	chr2:216395762-216396095	6.25923	0	#NUM!		0.00025	0.0771961
SAMD4A	chr14:54789332-54793307	6.22639	0.405549	-3.94045	-2.22756	0.0075	0.378335
NEUROG3	chr10:69571494-69573390	6.20307	1.55308	-1.99785	-2.53309	0.03665	0.989296
RAB3IL1	chr11:61897311-61920126	6.16261	0.500471	-3.62218	-3.90845	0.0023	0.212878
GNAI1	chr7:80134402-80219412	6.15599	31.1539	2.33935	3.83291	0.001	0.149246
LAMP5	chr20:9514707-9530523	6.13599	1.08583	-2.4985	-3.11163	0.01525	0.550645
LINC01272	chr20:50267585-50281388	6.11466	0.214254	-4.83488	-5.52335	0.00085	0.136598
AP003774.1	chr11:64325115-64327491	6.11344	0	#NUM!		0.00865	0.407677
MAPKAPK3	chr3:50617160-50650739	6.09278	0.37459	-4.02372	-4.44894	0.00745	0.378335
RP13-884E18.2	chr4:137645264-137648410	5.99251	0	#NUM!		0.0009	0.136598
SOWAHC	chr2:109614500-109619017	5.98816	1.66828	-1.84375	-2.48432	0.0267	0.827307
OLIG1	chr21:33070253-33072414	5.97648	0.702402	-3.08893	-3.39676	0.00445	0.319317
IL1R2	chr2:101991866-102028531	5.81006	20.5632	1.82344	2.71553	0.02335	0.765209
FMN1	chr15:32765541-33154719	5.79589	1.50732	-1.94304	-2.83715	0.00665	0.367587
RP11-341N2.1	chr2:242087475-242087745	5.74207	0	#NUM!		0.002	0.190021
CD300LG	chr17:43847253-43863622	5.71846	0.0938567	-5.92902	-4.78042	0.02195	0.727315
GMPR	chr6:16238579-16297186	5.61835	18.4301	1.71385	2.34092	0.02055	0.691805
KCNJ5	chr11:128891392-128921162	5.56051	0.273034	-4.34807	-3.1402	0.0364	0.989296
RP11-1008C21.1	chr15:38024683-38025018	5.52053	0	#NUM!		0.0002	0.0709287
CD200R1	chr3:112921057-112975047	5.51226	1.19592	-2.20452	-2.69998	0.0126	0.482179
ATP6V0D2	chr8:86098938-86154223	5.50383	0.916728	-2.58587	-3.15592	0.0105	0.417888
RP1-80N2.2	chr6:6692865-6711068	5.45472	0.313655	-4.12025	-3.57454	0.01185	0.460863
DLC1	chr8:13083354-13133217	5.42322	27.5615	2.34543	4.02529	0.0004	0.104581
RTN4R	chr22:20241414-20269032	5.41679	1.23459	-2.13341	-2.36652	0.02625	0.81548
MRC1	chr10:17913021-17913334	5.3769	0	#NUM!		0.00085	0.136598
STRIP2	chr7:129434389-129488466	5.36299	17.0948	1.67244	2.50789	0.01775	0.62271
BACH1	chr21:29444490-29444797	5.24777	0	#NUM!		0.00065	0.126535
FAM102A	chr9:127940591-127980920	5.23683	1.54369	-1.76231	-2.33688	0.0359	0.989296
CUX2	chr12:111314667-111315019	5.20752	0	#NUM!		0.0003	0.0839508
HPSE	chr4:83292458-83334818	5.18879	18.7333	1.85214	3.02939	0.00675	0.371967
SCN2A	chr2:165390643-165391864	5.17711	0	#NUM!		0.002	0.190021
SPINK2	chr4:56809691-56821694	5.1404	25.799	2.32736	3.69269	0.01395	0.520837
RP11-728G15.1	chr12:120629626-120629908	5.07496	0	#NUM!		0.002	0.190021
RP11-864I4.3	chr11:62433545-62546818	5.03381	1.79871	-1.48469	-0.0700516	0.025	0.806007
CCDC170	chr6:151494165-151621192	5.00497	0.764778	-2.71025	-3.4969	0.00455	0.319317
LINC01526	chr6:81813376-81813660	4.97609	0	#NUM!		0.002	0.190021
RP11-556H2.3	chr16:79101233-79101427	4.93503	0	#NUM!		0.0472	0.989296
S1PR1	chr1:101236951-101241737	4.87913	1.0944	-2.15648	-2.708	0.0191	0.653432
LPAR1	chr9:110873167-110973549	4.86404	0.654694	-2.89326	-3.59347	0.0034	0.267071
UGT2B11	chr4:69211496-69211793	4.84523	0	#NUM!		0.0009	0.136598
BHLHE41	chr12:26122105-26124961	4.79856	0.369611	-3.69852	-4.15283	0.0049	0.329008
SIGLEC15	chr18:45825740-45844566	4.74597	1.32363	-1.8422	-2.17877	0.0348	0.985376
MYBPC3	chr11:47345073-47345362	4.74239	0	#NUM!		0.002	0.190021
DAAM1	chr14:59188668-59371497	4.72618	17.3964	1.88004	3.13278	0.00385	0.294037
MIR146B	chr10:102437836-102438888	4.70991	0.535074	-3.13789	-3.61358	0.01945	0.662243
P2RY6	chr11:73300378-73301846	4.67396	1.11751	-2.06436	-2.55782	0.0444	0.989296
RP11-298O21.2	chr3:167878386-167883802	4.65399	0	#NUM!		0.0444	0.989296
RP11-440I14.2	chr4:174526012-174526304	4.61082	0	#NUM!		0.002	0.190021
F2R	chr5:76716098-76735787	4.58287	17.9055	1.96608	3.08398	0.007	0.378335
EMR1	chr19:6896499-6940764	4.55154	1.14377	-1.99255	-2.32839	0.02425	0.787498
TMC4	chr19:54160094-54168179	4.53841	0.986082	-2.20241	-2.31925	0.0319	0.941208
KIFC3	chr16:57758228-57798216	4.43155	15.4842	1.80491	2.18231	0.04285	0.989296
SRPX	chrX:38149345-38220708	4.42747	0.702692	-2.65552	-3.15919	0.01485	0.538373
MARCO	chr2:118942298-118994664	4.4171	0.502903	-3.13475	-3.60145	0.0095	0.417888
SLC37A1	chr21:42513822-42581438	4.38834	16.6504	1.92381	2.8969	0.01105	0.436865
PPP1R16B	chr20:38805769-38923024	4.37677	10.838	1.30816	2.01575	0.0461	0.989296
SMAD7	chr18:48919850-48951899	4.37283	1.03921	-2.07308	-2.22298	0.031	0.920721
TDRD9	chr14:103955683-104052750	4.35128	0.997646	-2.12484	-2.01896	0.03255	0.950986
FCGR3A	chr1:161541761-161549029	4.34808	1.08406	-2.00393	-2.458	0.0387	0.989296
PNPLA3	chr22:43950066-43951452	4.3363	0.53345	-3.02304	-3.47646	0.01455	0.529641
PIEZO2	chr18:10763277-10979639	4.32888	0.833305	-2.37708	-2.9717	0.01145	0.449209
IL4I1,NUP62	chr19:49906824-49933923	4.3238	1.22357	-1.82121	-2.0463	0.0484	0.989296
SMIM10	chrX:134991093-134992473	4.28452	14.3908	1.74794	2.48987	0.0416	0.989296
OLFML3	chr1:113979584-113982254	4.21138	0.545367	-2.949	-3.40844	0.01245	0.477459
TNFRSF21	chr6:47231531-47309864	4.19177	12.7651	1.60658	2.43087	0.0269	0.831347
UNC5B	chr10:71212750-71302864	4.16934	0.633591	-2.7182	-3.50779	0.0037	0.286243
UGT2B11	chr4:69205119-69205457	4.13294	0	#NUM!		0.00065	0.126535
TIE1	chr1:43301039-43323198	4.08949	11.1741	1.45016	2.18706	0.0374	0.989296
HSPG2	chr1:21822244-21937295	4.04802	15.8091	1.96547	3.42877	0.0007	0.129244
ANK1	chr8:41653219-41797608	4.04756	20.7344	2.3569	2.03508	0.01405	0.520837
LIN7A	chr12:80792525-80937673	4.03281	0.906824	-2.15289	-2.67807	0.01445	0.526536
PF4	chr4:73980757-73982021	4.01423	174.325	5.44051	9.32889	0.00015	0.062475
FAM81A	chr15:59460666-59460988	3.9338	0	#NUM!		0.0009	0.136598
MYO7A	chr11:77203060-77215238	3.91454	0.180833	-4.43611	-4.22925	0.00245	0.223869
ENPP7P11	chr4:9677310-9678073	3.87927	0.495553	-2.96868	-3.41944	0.04675	0.989296
FUCA1	chr1:23843898-23844471	3.87288	0	#NUM!		0.0002	0.0709287
PRKCQ	chr10:6427018-6580256	3.87187	11.4987	1.57036	1.88464	0.0487	0.989296
KCNA5	chr12:5043994-5046807	3.84873	0.628834	-2.61363	-3.12879	0.01125	0.443304
TFAP2C	chr20:56637735-56638006	3.84064	0	#NUM!		0.002	0.190021
RP11-13A1.3	chr12:89172016-89172333	3.71897	0	#NUM!		0.002	0.190021
KIDINS220	chr2:8724023-8724234	3.7184	0	#NUM!		0.0472	0.989296
DPYS	chr8:104349651-104349981	3.70384	0	#NUM!		0.0009	0.136598
ITGA3	chr17:50056227-50090474	3.69013	0.348809	-3.40316	-4.09741	0.0017	0.190021
RP11-298O21.2	chr3:167884248-167884603	3.68928	0	#NUM!		0.00065	0.126535
HRH4	chr18:24460742-24480074	3.68672	0.567943	-2.69852	-3.26448	0.0054	0.329008
ALK	chr2:29207192-29222406	3.66862	0	#NUM!		0.00045	0.107457
GRAMD1B	chr11:123577372-123627762	3.6609	1.16366	-1.65353	-2.1726	0.0352	0.989296
CD209	chr19:7739988-7747512	3.64472	0.299656	-3.60443	-4.23608	0.00235	0.216387
CDH23	chr10:71801437-71801650	3.604	0	#NUM!		0.0472	0.989296
TLR5	chr1:223109405-223137245	3.59862	0.512532	-2.81173	-3.29381	0.00445	0.319317
RP11-321N4.5	chr6:85505448-85643005	3.59252	2.08664	-0.783815	-0.10363	0.04605	0.989296
MAPK13	chr6:36127772-36142865	3.56892	0.749557	-2.25138	-2.67876	0.0397	0.989296
EVPL	chr17:76006843-76027328	3.55101	0.894624	-1.98888	-2.54404	0.02125	0.708709
RP11-298O21.6	chr3:167876847-167877196	3.54032	0	#NUM!		0.00155	0.18445
RP11-298O21.2	chr3:167878386-167883802	3.51932	0	#NUM!		5e-05	0.0298492
ASS1	chr9:130454311-130501227	3.50085	0.603134	-2.53716	-2.94041	0.02825	0.862649
RP11-68E19.2	chr2:111620097-111620450	3.44935	0	#NUM!		0.00155	0.18445
TMEM37	chr2:119436913-119438760	3.43817	0.230352	-3.89973	-3.98764	0.0117	0.456517
DPYS	chr8:104353181-104353650	3.4259	0	#NUM!		0.00045	0.107457
MMP12	chr11:102862787-102873081	3.41177	0.236273	-3.852	-3.90852	0.017	0.598744
LINC00996	chr7:150433814-150447003	3.40018	0.135493	-4.64932	-4.58199	0.00935	0.417888
SLAMF6	chr1:160485039-160496351	3.39151	0.681269	-2.31563	-2.73366	0.0219	0.72633
CEACAM8,PSG3	chr19:42579443-42740335	3.38462	0.147016	-4.52495	-4.23602	0.00445	0.319317
SLC7A8	chr14:23125328-23183601	3.36655	0.987013	-1.77013	-2.18997	0.04805	0.989296
ATXN7	chr3:63866043-63866261	3.33909	0	#NUM!		0.0472	0.989296
GALNT14	chr2:30910418-31146924	3.33633	13.1243	1.9759	2.42974	0.021	0.70299
DAGLA	chr11:61720145-61746997	3.31789	0.755409	-2.13494	-2.58306	0.02045	0.689086
ASTN2	chr9:116706556-116706890	3.2707	0	#NUM!		0.002	0.190021
TNF	chr6:31575669-31578322	3.26568	0.617342	-2.40324	-2.42546	0.0266	0.824922
CDC42BPA	chr1:226992561-227318254	3.25767	9.9817	1.61545	2.26969	0.04345	0.989296
RP3-333A15.1	chr1:70950952-70951328	3.25177	0	#NUM!		0.00065	0.126535
C5orf56	chr5:132455200-132455420	3.24092	0	#NUM!		0.0472	0.989296
HLA-DRB1	chr6:32552837-32589829	3.23099	1.40707	-1.19929	-0.121936	0.0322	0.946162
LMNA	chr1:156089609-156089973	3.22046	0	#NUM!		0.00155	0.18445
CD200R1L	chr3:112827128-112845679	3.21247	0	#NUM!		0.00025	0.0771961
C1QTNF4	chr11:47589439-47594379	3.20932	17.3537	2.4349	2.98912	0.007	0.378335
LBH	chr2:30231554-30260029	3.16467	20.5678	2.70026	3.96425	0.00175	0.190021
JAM3	chr11:134140704-134151919	3.14641	17.2589	2.45556	3.01356	0.00995	0.417888
AEBP1	chr7:44104471-44114559	3.12944	10.1795	1.70169	2.3669	0.0218	0.724355
SPTA1	chr1:158610633-158686600	3.10838	54.4154	4.12978	2.25393	0.0043	0.319317
SLAMF1	chr1:160646971-160647295	3.09854	0.303595	-3.35137	-3.7019	0.003	0.243314
UGT1A6	chr2:233772756-233773098	3.09225	0	#NUM!		0.002	0.190021
ZNF711	chrX:85244163-85273360	3.09188	10.5028	1.76421	2.51078	0.0143	0.521601
TRIM58	chr1:247857250-247881109	3.05788	8.82624	1.52927	2.35996	0.02895	0.877293
GZMB	chr14:24630955-24634179	3.02583	11.4763	1.92326	2.75954	0.0488	0.989296
SORBS3	chr8:22547604-22547981	2.98468	0	#NUM!		0.00155	0.18445
IL32	chr16:3065788-3068991	2.97028	0	#NUM!		0.0472	0.989296
CTC-231O11.1	chr5:160485471-160487791	2.95777	0.751379	-1.9769	-2.33228	0.0482	0.989296
RP11-84G21.1	chr12:79941068-79941507	2.9567	0	#NUM!		0.00865	0.407677
AF127936.5	chr21:14760548-14763072	2.92523	0.216178	-3.75826	-3.78362	0.01695	0.59816
AC008063.2	chr2:162074961-162075344	2.8867	0	#NUM!		0.00155	0.18445
AREG	chr4:74445149-74455013	2.88218	44.0835	3.93501	4.15009	0.0004	0.104581
RP11-49I11.4	chr18:36189769-36190058	2.84543	0	#NUM!		0.00865	0.407677
BTF3P7	chr6:6794609-6795717	2.83371	0.418323	-2.76	-3.01949	0.04255	0.989296
MAS1L	chr6:29484767-29488290	2.82933	0.49438	-2.51677	-2.95241	0.0139	0.520799
AC004988.1	chr7:40316839-40860722	2.78375	0.369462	-2.91353	-2.3661	0.0448	0.989296
ENDOD1	chr11:95089862-95133464	2.77513	9.65872	1.79928	2.70875	0.0134	0.505236
NCKAP1	chr2:182924866-183038190	2.76739	13.2191	2.25603	2.94796	0.0053	0.329008
FBLN2	chr3:13549143-13638410	2.76424	9.16276	1.7289	2.3666	0.0231	0.758404
CXCR1	chr2:218163608-218164222	2.75732	0	#NUM!		0.00045	0.107457
OLR1	chr12:10158161-10169300	2.72949	0.232812	-3.55139	-3.43183	0.0055	0.329008
TMEM45B	chr11:129852486-129860322	2.71535	0.257188	-3.40024	-3.62404	0.00895	0.417888
DPYS	chr8:104358399-104358794	2.70833	0	#NUM!		0.00155	0.18445
DUSP27	chr1:167113720-167129132	2.66112	0.439521	-2.59803	-3.01932	0.012	0.465107
C6orf25	chr6:31723397-31726714	2.64291	29.827	3.49642	4.5515	0.0003	0.0839508
SRSF11	chr1:70205755-70253119	2.64213	2.30124	-0.199288	-0.0264287	0.03285	0.958187
HTRA4	chr8:38974166-38988477	2.59995	0.449882	-2.53087	-2.37565	0.0292	0.88119
AP000320.7	chr21:34073567-34143037	2.59994	0.754831	-1.78425	-0.249033	0.03775	0.989296
ALOX15B	chr17:8039086-8049078	2.59826	0.146678	-4.14682	-4.05705	0.01265	0.48306
TGFA	chr2:70447299-70553765	2.58914	0.190922	-3.76142	-3.85937	0.00225	0.209877
MRC2	chr17:62627623-62693597	2.5882	9.95694	1.94375	2.92396	0.00765	0.378335
MRGPRX2	chr11:19053606-19056418	2.58347	0.20324	-3.66806	-3.81889	0.0075	0.378335
RP11-557H15.4	chr6:134523248-134524691	2.55937	0.162861	-3.97408	-3.69723	0.0405	0.989296
DPYS	chr8:104353870-104354363	2.54432	0	#NUM!		0.0002	0.0709287
LINC01225	chr1:31516813-31517257	2.52025	0	#NUM!		0.00085	0.136598
RASD1	chr17:17494436-17496264	2.49055	8.98166	1.85052	2.15607	0.0392	0.989296
HPDL	chr1:45326957-45328706	2.47485	8.85079	1.83847	2.45166	0.0401	0.989296
PODXL2	chr3:127639251-127672806	2.47266	9.84715	1.99364	2.69456	0.02185	0.725343
THRB	chr3:24118139-24228945	2.44194	0.717501	-1.76697	-2.17359	0.0473	0.989296
STX3	chr11:59754311-59806066	2.43824	0	#NUM!		0.00045	0.107457
LPAR5	chr12:6618429-6635962	2.42429	9.71382	2.00248	2.75606	0.01595	0.570742
RP11-704M14.1	chr4:69214485-69216213	2.41928	0	#NUM!		0.0003	0.0839508
GUCY1B3	chr4:155759142-155807712	2.41103	13.3424	2.4683	3.26616	0.0033	0.259786
AC007750.5	chr2:162169681-162170084	2.38416	0	#NUM!		0.0009	0.136598
IL9R	chrX:155998452-156000013	2.3691	0.464738	-2.34985	-2.6189	0.04355	0.989296
DPP4	chr2:161990629-161991336	2.32728	0	#NUM!		5e-05	0.0298492
DPP4	chr2:161989760-161990550	2.29464	0	#NUM!		5e-05	0.0298492
SERPINE2	chr2:223975095-224039213	2.28972	10.5033	2.1976	2.97868	0.0148	0.537104
GP1BA	chr17:4932605-4935033	2.2886	19.7686	3.11067	4.414	0.0015	0.18445
CD163	chr12:7469454-7503772	2.28626	0.55461	-2.04344	-2.40163	0.03235	0.949702
SORCS2	chr4:7651632-7652047	2.25004	0	#NUM!		0.0009	0.136598
CILP2	chr19:19542287-19546632	2.2394	0.164407	-3.76776	-3.90809	0.007	0.378335
PTGER3	chr1:70965527-70965944	2.22911	0	#NUM!		0.0009	0.136598
ECE1	chr1:21217249-21345501	2.22584	10.0766	2.17859	3.01949	0.00575	0.329008
SERINC5	chr5:80118743-80119318	2.21787	0	#NUM!		0.00025	0.0771961
AC018890.6	chr2:174559481-174682775	2.19299	0	#NUM!		0.01575	0.565847
ESAM	chr11:124753122-124762254	2.18378	18.437	3.0777	4.21598	0.00145	0.184176
HNRNPH1	chr5:179614175-179634308	2.17971	0.346121	-2.65479	-0.0985264	0.0433	0.989296
RP11-459I19.1	chr2:218818510-218819634	2.17098	0	#NUM!		5e-05	0.0298492
DPYS	chr8:104351736-104352202	2.14493	0	#NUM!		0.00065	0.126535
CKB	chr14:103519663-103522814	2.10885	22.0559	3.38664	4.11912	0.0011	0.157823
CDKN2A	chr9:21967756-21994383	2.09914	8.30499	1.98418	2.06442	0.0448	0.989296
MDGA1	chr6:37637119-37644505	2.08466	0	#NUM!		5e-05	0.0298492
ARHGAP4	chrX:153905616-153928328	2.07412	0	#NUM!		0.00065	0.126535
C3orf14	chr3:62319046-62333770	2.06942	9.40187	2.18372	2.32244	0.0297	0.889485
HCAR3	chr12:122715190-122715517	2.06573	0	#NUM!		0.00865	0.407677
GLI2	chr2:120989265-120989651	2.0493	0	#NUM!		5e-05	0.0298492
IGF2R	chr6:159969168-160107065	2.04522	0.567682	-1.8491	-2.15677	0.0492	0.989296
AHNAK	chr11:62433545-62546818	2.03676	1.27363	-0.677335	-0.018202	0.0297	0.889485
ADRB3	chr8:37962962-37966491	2.02209	0.208491	-3.27779	-3.35289	0.0151	0.545779
SLC28A3	chr9:84273501-84274115	2.00773	0	#NUM!		0.00025	0.0771961
LINC01435	chr10:107747057-107750667	2.004	0.370583	-2.43502	-2.74262	0.01995	0.676694
CEACAM1	chr19:42507303-42561207	1.99796	0.238245	-3.06801	-2.81177	0.0278	0.851084
NYNRIN	chr14:24399256-24419279	1.9853	5.25995	1.40569	2.06159	0.0476	0.989296
THBS4	chr5:80065246-80065845	1.974	0	#NUM!		0.0003	0.0839508
AC013463.2	chr2:164945598-164959267	1.97113	0	#NUM!		0.0262	0.814633
KLF1	chr19:12884304-12887175	1.96969	17.3743	3.14091	4.39214	0.0015	0.18445
CALCRL	chr2:187341959-187448139	1.96961	7.6663	1.96062	2.74068	0.01145	0.449209
PBK	chr8:27809620-27837662	1.96692	8.33563	2.08335	2.73873	0.02465	0.799039
DNM3	chr1:171921766-172418424	1.95492	6.58283	1.75159	2.16429	0.0379	0.989296
LINC00482	chr17:81303144-81303592	1.94795	0	#NUM!		0.0009	0.136598
MMRN1	chr4:89894950-89954620	1.94029	39.2929	4.33992	6.37902	5e-05	0.0298492
FAM171A1	chr10:15211647-15371150	1.93916	8.36425	2.1088	2.75727	0.01205	0.465107
MSRB2	chr10:23122540-23122800	1.92385	0	#NUM!		0.0472	0.989296
IL6	chr7:22729658-22731902	1.9063	0	#NUM!		0.00065	0.126535
SRP54-AS1	chr14:34957705-34957967	1.88072	0	#NUM!		0.0472	0.989296
SLC17A7	chr19:49430456-49431124	1.85552	0	#NUM!		0.00045	0.107457
FCRL1	chr1:157805052-157805489	1.85388	0	#NUM!		0.002	0.190021
CTTN	chr11:70405276-70436587	1.83222	23.7983	3.6992	4.43791	0.0017	0.190021
RP11-572O17.1	chr4:1714537-1714802	1.81883	0	#NUM!		0.0472	0.989296
PKD1L3	chr16:71942410-71942926	1.80297	0	#NUM!		0.00065	0.126535
ARID3B	chr15:74542541-74542837	1.77788	0	#NUM!		0.0262	0.814634
COL25A1	chr4:108810240-108810804	1.76561	0	#NUM!		0.00155	0.18445
RFESD	chr5:95652281-95698966	1.76212	6.10232	1.79204	2.24776	0.045	0.989296
LINC00278	chrY:3102601-3103002	1.75131	0	#NUM!		0.00445	0.319317
EPB41L1	chr20:36092787-36232827	1.75012	0.164747	-3.40913	-3.64937	0.00355	0.276429
SLIT3	chr5:168711028-168749614	1.746	0	#NUM!		5e-05	0.0298492
PPP1R14A	chr19:38251236-38256495	1.72668	11.7674	2.76872	4.00717	0.01475	0.536376
RHBDL3	chr17:32315094-32316003	1.72354	0	#NUM!		0.0002	0.0709287
FAM124A	chr13:51283062-51283360	1.71723	0	#NUM!		0.0009	0.136598
EHD3	chr2:31234221-31269421	1.68305	7.29881	2.11658	2.91076	0.0117	0.456517
SEC14L2	chr22:30424858-30425201	1.6709	7.18828	2.10502	2.29251	0.03135	0.929574
RP11-864I4.3	chr11:62433545-62546818	1.66565	1.51983	-0.132174	-0.00436269	0.02105	0.704006
TWSG1	chr18:9334838-9402424	1.65804	0	#NUM!		0.0451	0.989296
STXBP5	chr6:147202631-147391752	1.65804	0.962748	-0.784251	-0.0216581	0.0455	0.989296
DSG2	chr18:31519818-31548860	1.64751	8.18993	2.31357	3.24436	0.00505	0.329008
LTF	chr3:46435980-46459790	1.63691	0.10967	-3.89973	-3.51214	0.0325	0.950986
EPDR1	chr7:37763262-37763651	1.63027	0	#NUM!		0.00645	0.358746
RP11-298O21.2	chr3:167875078-167876083	1.62578	0	#NUM!		5e-05	0.0298492
FN1	chr2:215360470-215436034	1.61115	20.8534	3.69411	5.00558	5e-05	0.0298492
CDKN2B	chr9:22002956-22009205	1.60469	0.267251	-2.58602	-2.81545	0.0186	0.642817
LY75-CD302	chr2:159712562-159904736	1.59483	0.463022	-1.78425	-0.141476	0.0238	0.774993
LGALSL	chr2:64454306-64461381	1.5937	20.2959	3.67074	4.8582	5e-05	0.0298492
SCGB1A1	chr11:62415961-62416270	1.58779	0	#NUM!		0.0262	0.814633
ANGPT1	chr8:107249488-107497955	1.58709	21.3119	3.7472	5.03328	0.0001	0.0519116
GPR150	chr5:95620100-95622228	1.55858	0.301664	-2.36921	-2.51119	0.04445	0.989296
APBA1	chr9:69431040-69672217	1.55457	0.295701	-2.3943	-2.61665	0.0272	0.838448
LIN28B	chr6:104957100-105083335	1.54851	4.72655	1.6099	2.16546	0.04785	0.989296
RP11-298O21.3	chr3:167867159-167867896	1.54581	0	#NUM!		0.00025	0.0771961
RP11-298O21.2	chr3:167873123-167873579	1.5435	0	#NUM!		0.002	0.190021
LCP1	chr13:46125916-46203123	1.53518	2.22853	0.537678	0.00429123	0.0112	0.442307
GUCY2D	chr17:8019503-8020168	1.50433	0	#NUM!		0.00025	0.0771961
LTBP1	chr2:32947029-33399604	1.49103	30.0977	4.33527	6.04961	5e-05	0.0298492
KEL	chr7:142940834-142962330	1.47555	8.33522	2.49797	2.72541	0.0133	0.503055
CR1	chr1:207498213-207498594	1.45933	0	#NUM!		0.00865	0.407677
PPFIA4	chr1:203059269-203078728	1.45298	0.172032	-3.07827	-2.91718	0.0192	0.656226
NFKBIE	chr6:44247011-44265544	1.45163	1.684	0.214218	0.0113364	0.0179	0.626745
CLEC1B	chr12:9989343-10015627	1.44957	11.0254	2.92714	2.87727	0.03255	0.950986
GPR56	chr16:57628402-57665110	1.44683	7.30573	2.33613	2.89552	0.00645	0.358746
MEIS1	chr2:66435236-66572947	1.44669	6.79537	2.23179	2.63343	0.0128	0.487748
PITPNM2	chr12:122983476-123110432	1.43363	8.92162	2.63763	2.77951	0.01205	0.465107
SMO	chr7:129188943-129213459	1.42943	4.75568	1.73422	2.21921	0.04575	0.989296
C3	chr19:6677848-6720520	1.42805	0.304838	-2.22793	-2.41184	0.0226	0.745405
GAL	chr11:68684655-68691178	1.39149	7.79117	2.48521	3.51276	0.0372	0.989296
TPBGL	chr11:75242600-75243240	1.39149	0	#NUM!		0.00085	0.136598
TRH	chr3:129974743-129977927	1.3781	5.12944	1.89612	2.06338	0.04935	0.989296
YAP1P1	chr6:147409509-147409903	1.36119	0	#NUM!		0.00865	0.407677
RET	chr10:43077183-43130345	1.35661	0.196808	-2.78515	-2.69084	0.01795	0.627269
CTD-2006K23.2	chr17:74671779-74672767	1.32876	0	#NUM!		5e-05	0.0298492
NFATC4	chr14:24368303-24378134	1.32096	6.83017	2.37033	2.71454	0.017	0.598744
MPL	chr1:43346419-43353447	1.31682	6.1934	2.23367	2.95426	0.0411	0.989296
DPYS	chr8:104352266-104352964	1.31641	0	#NUM!		0.00045	0.107457
ABCG2	chr4:88091656-88158483	1.30862	0.215634	-2.60139	-2.6638	0.0317	0.93685
HIVEP2	chr6:142751473-142837028	1.29664	6.61746	2.3515	3.4276	0.00345	0.270406
RP11-680B3.2	chr3:148902029-148902433	1.29403	0	#NUM!		0.00865	0.407677
AC104655.3	chr2:105145799-105148615	1.28144	0.115959	-3.46607	-3.25027	0.02505	0.806007
ACSM3	chr16:20726115-20728866	1.27999	0.118917	-3.42811	-3.21881	0.0275	0.845513
PLS3	chrX:115610258-115650804	1.27859	8.17836	2.67725	3.30692	0.00265	0.23177
RP11-44F14.1	chr16:53365403-53369491	1.26281	0	#NUM!		0.0262	0.814633
BEND4	chr4:42110869-42152262	1.25182	4.71458	1.9131	2.63886	0.0121	0.466534
TERT	chr5:1279463-1294937	1.25049	5.05524	2.01528	2.13019	0.0475	0.989296
PLEKHA3P1	chr19:41521042-41521419	1.24361	0	#NUM!		0.0169	0.597573
NHS	chrX:17733991-17734296	1.23181	0	#NUM!		0.0472	0.989296
DPYS	chr8:104350248-104351052	1.22907	0	#NUM!		0.0002	0.0709287
PBX1	chr1:164559390-164899287	1.21666	6.6865	2.45832	3.30718	0.00425	0.318474
CPM	chr12:68808285-68933150	1.20964	0	#NUM!		0.002	0.190021
CMTM7	chr3:32474690-32475109	1.20468	0	#NUM!		0.00865	0.407677
UGT2B11	chr4:69212694-69213805	1.19676	0	#NUM!		5e-05	0.0298492
AF127936.3	chr21:14747195-14748481	1.18761	0	#NUM!		0.0002	0.0709287
DIXDC1	chr11:111996083-112022560	1.18672	6.56452	2.46772	2.87662	0.02765	0.848668
LINC01435	chr10:107738124-107741388	1.17917	0.255727	-2.20509	-2.34408	0.04725	0.989296
UGT2B11	chr4:69206894-69207798	1.17788	0	#NUM!		0.00025	0.0771961
VCAN	chr5:83471549-83541526	1.17698	0.68342	-0.784251	-0.0342904	0.039	0.989296
NUCKS1	chr1:205712827-205750155	1.17341	2.72537	1.21575	0.0973114	0.03785	0.989296
PLOD2	chr3:146069458-146161021	1.17288	6.52349	2.47559	3.04537	0.0039	0.29659
SLC6A12	chr12:195270-197496	1.15668	0	#NUM!		0.00865	0.407677
DNAJC6	chr1:65254591-65415337	1.148	10.066	3.1323	4.28017	0.00115	0.157823
AMHR2	chr12:53425104-53431615	1.13977	6.86884	2.59133	2.65245	0.01325	0.502224
IL18RAP	chr2:102418748-102452569	1.13187	4.42822	1.96802	2.19842	0.0334	0.965456
C2orf88	chr2:190180607-190203528	1.1291	8.57382	2.92476	3.70726	0.00135	0.174569
SLC25A6	chrX:1388344-1389170	1.11596	0	#NUM!		0.00025	0.0771961
EMR3	chr19:14617985-14618343	1.11388	0	#NUM!		0.0262	0.814633
CMTM5	chr14:23377137-23379731	1.09505	26.7785	4.61201	4.40131	0.0025	0.227278
SEPT5	chr22:19718490-19724882	1.07874	15.5758	3.85189	4.97627	0.0003	0.0839508
PCYT1B	chrX:24558099-24647097	1.05908	4.32456	2.02974	2.6312	0.01885	0.646732
CRABP1	chr15:78340474-78348224	1.05414	6.73299	2.67518	3.66591	0.03945	0.989296
PDZK1	chr1:145670999-145671432	1.04549	0	#NUM!		0.00865	0.407677
KRT17	chr17:41619485-41620801	1.0419	0	#NUM!		0.0262	0.814633
FAM84B	chr8:126552530-126557389	1.03596	3.70545	1.83868	2.28178	0.03705	0.989296
PRTFDC1	chr10:24848607-24942427	1.02522	5.46451	2.41416	2.99317	0.01815	0.633023
ABLIM1	chr10:114431111-114601954	1.02305	8.18236	2.99964	3.70813	0.0005	0.116295
PDE3A	chr12:20369442-20684191	1.02115	5.57863	2.44972	3.33528	0.0055	0.329008
TRBC2,TRBV25-1,TRBV28	chr7:142787057-142802751	1.01388	19.5104	4.26629	5.27995	0.00185	0.190021
NOG	chr17:56593722-56595608	1.00756	4.54533	2.17352	2.66238	0.0293	0.88119
MINOS1,MINOS1-NBL1	chr1:19597038-19634437	1.00475	5.95078	2.56625	3.19798	0.01085	0.431339
RP1-102K2.9	chr22:30276051-30276985	0.989968	0	#NUM!		0.00865	0.407677
EPHB4	chr7:100802591-100827983	0.989609	4.39247	2.1501	2.45207	0.02215	0.732586
HOPX	chr4:56679501-56679779	0.98391	11.7919	3.58313	3.63258	0.00455	0.319317
TNFRSF11A	chr18:62348194-62391283	0.982	7.29923	2.89395	4.01713	0.0014	0.179737
ADRB1	chr10:114044400-114044704	0.975171	0	#NUM!		0.00865	0.407677
PNMT	chr17:39668038-39670475	0.97313	14.6472	3.91185	4.02044	0.0014	0.179737
FRMD3	chr9:83244627-83246361	0.961771	0.171833	-2.48469	-2.49634	0.0442	0.989296
EDARADD	chr1:236394468-236484987	0.931284	4.02106	2.11028	2.39485	0.0257	0.811771
RP11-1018N14.5	chr17:51444245-51445778	0.926693	0	#NUM!		0.00865	0.407677
CLCN4	chrX:10158290-10237660	0.91341	3.33154	1.86685	2.40248	0.0293	0.88119
EHD2	chr19:47713453-47743216	0.907891	7.69668	3.08365	4.03084	0.0016	0.189143
MACC1	chr7:20136985-20185046	0.8913	3.67128	2.0423	2.45694	0.04475	0.989296
MPV17L	chr16:15395820-15413359	0.87025	4.90996	2.49621	2.61721	0.0148	0.537104
ADAMTSL4-AS1	chr1:150563156-150579572	0.86792	0.335974	-1.36921	-0.0505678	0.03405	0.970276
LCP1	chr13:46125916-46203123	0.862338	1.00144	0.215749	0.00609666	0.0118	0.459918
NTN1	chr17:9022394-9243984	0.853225	2.83745	1.7336	2.13947	0.04875	0.989296
MRPS17	chr7:55891052-55891510	0.850792	0	#NUM!		0.0169	0.597573
ZEB1	chr10:31373158-31529200	0.809845	3.04928	1.91275	2.30744	0.0286	0.870368
SULT1C2	chr2:108289065-108308882	0.783371	0	#NUM!		0.0169	0.597573
SLC16A10	chr6:111087518-111231197	0.775711	8.45255	3.4458	4.80825	0.00015	0.062475
DTX3	chr12:57605294-57609795	0.773207	3.77304	2.2868	2.42143	0.02365	0.772215
RP11-864I4.3	chr11:62433545-62546818	0.755789	2.41368	1.67518	0.0162624	0.0135	0.507938
CTD-2587H24.5	chr19:55158953-55159579	0.753515	8.75062	3.53768	4.57402	0.04945	0.989296
FSTL1	chr3:120394276-120450723	0.747129	7.30767	3.28998	4.25216	0.00165	0.190021
RP11-618I10.1	chr4:69244287-69244839	0.746455	0	#NUM!		0.00865	0.407677
SCGB1A1	chr11:62412892-62413273	0.729665	0	#NUM!		0.0472	0.989296
SLC25A6	chrX:1390676-1391594	0.72937	0	#NUM!		0.00155	0.18445
RP4-644L1.2	chr20:40696836-40697770	0.713419	0	#NUM!		0.00155	0.18445
TSGA10	chr2:99081309-99154747	0.71124	0	#NUM!		0.0262	0.814633
GALNT18	chr11:11270890-11341001	0.706856	3.1923	2.17511	2.5638	0.0495	0.989296
B9D1	chr17:19343189-19362593	0.690509	5.17748	2.90652	2.64912	0.0293	0.88119
DYRK3	chr1:206635556-206650341	0.690274	3.23102	2.22675	2.66863	0.0207	0.694895
HEMGN	chr9:97926760-97938108	0.682708	6.42468	3.23429	3.95979	0.00385	0.294037
NUDT11	chrX:51490012-51496604	0.675706	4.48896	2.73191	3.28741	0.008	0.390398
SH3BGRL2	chr6:79631444-79703597	0.668913	3.87212	2.53323	3.14477	0.00765	0.378335
C20orf166-AS1	chr20:62543744-62551431	0.665824	3.83737	2.52691	3.12277	0.0061	0.346819
MECOM	chr3:169083508-169146790	0.664597	3.3821	2.34737	2.38711	0.02045	0.689086
ASB9	chrX:15236530-15269957	0.662437	2.89206	2.12624	2.02673	0.049	0.989296
HBM	chr16:166000-166766	0.658146	0	#NUM!		0.00645	0.358746
RP11-355B11.2	chr2:61477609-61538493	0.656185	1.91231	1.54314	0.119688	0.0344	0.976366
GABRE	chrX:151953123-151973212	0.652994	6.53812	3.32374	3.3641	0.0017	0.190021
PEAR1	chr1:156902102-156916431	0.647689	4.51804	2.80232	3.41503	0.00255	0.230653
RP11-946L16.1	chr12:29144617-29145091	0.64054	0	#NUM!		0.0262	0.814633
RP3-431A14.4	chr6:36739269-36739953	0.632182	0	#NUM!		0.00645	0.358746
PLCB4	chr20:9411036-9480444	0.619847	2.86335	2.20772	2.34579	0.03565	0.989296
NUCKS1	chr1:205712827-205750155	0.61561	0.178728	-1.78425	-0.0517413	0.0278	0.851084
FAM208B	chr10:5684941-5814271	0.61424	1.42664	1.21575	0.0799254	0.0489	0.989296
SERPINE1	chr7:101127232-101139260	0.613134	7.04026	3.52136	4.43909	0.00135	0.174569
UGT2B11	chr4:69203468-69204098	0.610298	0	#NUM!		0.00865	0.407677
MFAP3L	chr4:169986598-170026348	0.596091	3.1286	2.39191	2.89769	0.00885	0.416555
SLC22A17	chr14:23346298-23352744	0.595368	6.79408	3.51242	3.80998	0.0029	0.24157
WNT10B	chr12:48968191-48970568	0.59501	2.89352	2.28184	2.62829	0.04545	0.989296
CDK6	chr7:92604920-92836653	0.586193	1.02113	0.800712	0.0556573	0.0497	0.989296
ZNF827	chr4:145757630-145938822	0.58514	2.1874	1.90236	2.23354	0.0365	0.989296
VWF	chr12:5948879-6124493	0.576678	7.70155	3.73931	5.04354	0.0008	0.136598
DPYSL3	chr5:147393619-147509726	0.569828	2.37815	2.06124	2.37832	0.0434	0.989296
HGD	chr3:120628172-120646347	0.561514	6.58611	3.55203	4.17768	0.01295	0.492939
EGR3	chr8:22687371-22693230	0.561511	2.27836	2.02061	2.28743	0.03075	0.917862
GP9	chr3:129060791-129063543	0.556209	16.4993	4.89063	6.25974	0.00065	0.126535
AADAT	chr4:170060238-170089743	0.5504	2.84871	2.37176	2.49682	0.03795	0.989296
UBXN10	chr1:20186148-20196139	0.548172	4.03958	2.8815	3.63356	0.0028	0.234879
TSPAN6	chrX:100627837-100628108	0.546058	3.34577	2.61521	2.7478	0.01195	0.464248
SCGB1A1	chr11:62404801-62405322	0.546054	0	#NUM!		0.0262	0.814633
CD3E	chr11:118304955-118316172	0.539231	4.63263	3.10286	3.0015	0.0097	0.417888
COL17A1	chr10:104031243-104033948	0.538593	0	#NUM!		0.00085	0.136598
SELP	chr1:169588435-169619194	0.538321	20.5105	5.25176	5.49613	0.00015	0.062475
HDLBP	chr2:241227291-241315135	0.517711	1.80366	1.80071	0.0367566	0.0396	0.989296
HCAR2	chr12:122702207-122703262	0.510145	0	#NUM!		0.002	0.190021
SPTB	chr14:64746302-64879835	0.48944	2.32207	2.24621	2.80196	0.0096	0.417888
PTBP1	chr19:797398-812395	0.488036	1.70028	1.80071	0.150528	0.0491	0.989296
KRT81	chr12:52285914-52288038	0.482919	0	#NUM!		0.002	0.190021
BEX2	chrX:103309342-103310887	0.482726	8.19674	4.08577	3.45451	0.0187	0.642817
ADAMTS3	chr4:72280970-72567438	0.478183	13.1616	4.78262	2.71675	0.00045	0.107457
KCNG2	chr18:79863635-79900239	0.473463	2.59645	2.45522	2.76045	0.0315	0.932478
GNA14	chr9:77423082-77648167	0.468439	2.27062	2.27715	2.57029	0.0333	0.965456
MLF1	chr3:158571295-158606427	0.463075	1.97378	2.09165	2.11214	0.04635	0.989296
ATP1A3	chr19:41966583-41994194	0.459841	4.8837	3.40877	3.86144	0.00195	0.190021
RP11-90P13.1	chr7:163660-164139	0.458685	0	#NUM!		0.00445	0.319317
AP2B1	chr17:35587338-35726355	0.456832	1.06104	1.21575	0.10101	0.04945	0.989296
NT5E	chr6:85450185-85495783	0.454249	2.89819	2.6736	2.58045	0.01955	0.664385
RP3-476K8.3	chr1:26432397-26476644	0.451821	1.04877	1.21487	0.0659641	0.0443	0.989296
RP1-309F20.3	chr20:58855331-58911288	0.440174	1.40121	1.67053	0.0770542	0.0476	0.989296
GAD1	chr2:170817045-170861118	0.430988	4.75022	3.46227	3.53714	0.00265	0.23177
TSPAN9	chr12:3285447-3286305	0.428107	3.07859	2.84623	3.26672	0.00895	0.417888
FZD3	chr8:28494340-28569175	0.42304	1.93842	2.19601	2.55366	0.0254	0.806007
DHRS3	chr1:12567916-12617649	0.41854	3.20027	2.93476	2.74183	0.0217	0.721701
CAV2	chr7:116499823-116508534	0.406925	1.85314	2.18714	2.25993	0.04075	0.989296
LY6G6F	chr6:31707466-31715301	0.397625	7.06229	4.15065	4.39598	0.00135	0.174569
SH2D2A	chr1:156806123-156816819	0.397583	14.2777	5.16636	5.61159	0.0009	0.136598
WDR49	chr3:167650590-167651777	0.397579	2.53941	2.67518	2.90744	0.0424	0.989296
SALL2	chr14:21522624-21525647	0.397175	2.43434	2.61568	2.83945	0.0447	0.989296
CCR4	chr3:32953405-32956482	0.378276	1.95047	2.36631	2.64583	0.0276	0.84786
WASF3	chr13:26613027-26688921	0.373642	2.16385	2.53388	2.92613	0.01365	0.513042
EXOC3L2	chr19:45234192-45234814	0.36194	2.76012	2.93091	3.21104	0.01645	0.58746
GBP4	chr1:89181149-89190434	0.360484	3.25935	3.17658	3.39313	0.03215	0.945469
CALD1	chr7:134928874-134970630	0.334618	1.68498	2.33214	2.36612	0.02925	0.88119
GATA2-AS1	chr3:128479382-128493351	0.333597	2.06618	2.63079	2.80444	0.0333	0.965456
HOOK1	chr1:59815149-59873725	0.328738	2.56631	2.96469	3.25967	0.01105	0.436865
BRD9	chr5:862605-892686	0.325259	1.72875	2.41007	2.39791	0.04235	0.989296
SCN3A	chr2:165164398-165176340	0.31183	2.13398	2.77472	3.13547	0.0109	0.432846
KAZN	chr1:14924552-15068092	0.303529	2.02682	2.73931	3.02446	0.0125	0.478864
ABCB4	chr7:87401805-87472651	0.299375	1.93336	2.69109	2.23877	0.0226	0.745405
EPCAM	chr2:47369234-47387558	0.294016	5.87142	4.31974	3.62777	0.01155	0.452636
EMILIN3	chr20:41362200-41365156	0.288591	2.45772	3.09022	3.26784	0.01695	0.59816
CD70	chr19:6582777-6591145	0.275171	4.53404	4.0424	3.73213	0.00985	0.417888
NEO1	chr15:73304302-73304799	0.266925	2.38148	3.15735	3.00844	0.013	0.494317
NAP1L3	chrX:93670932-93673521	0.255149	5.13245	4.33024	4.78587	0.00315	0.250733
OSBPL6	chr2:178194575-178399238	0.249064	5.06876	4.34705	5.26005	0.00015	0.062475
CCDC68	chr18:54901501-54945412	0.246961	1.62519	2.71825	2.94907	0.0154	0.554942
HHIP-AS1	chr4:144642911-144659958	0.240145	3.75898	3.96837	3.2564	0.04365	0.989296
SPX	chr12:21527756-21532861	0.238747	3.2826	3.78128	3.44145	0.0104	0.417888
NPR3	chr5:32710760-32791716	0.23779	4.9357	4.3755	5.28508	0.0002	0.0709287
TNFRSF19	chr13:23570536-23676091	0.232904	2.63096	3.49778	3.92177	0.00265	0.23177
MAP9	chr4:155342679-155373389	0.230639	2.0771	3.17086	3.59751	0.00145	0.184176
NPTX2	chr7:98617468-98629860	0.22521	3.72692	4.04864	4.28809	0.0061	0.346819
PLCH1	chr3:155479621-155554093	0.224847	3.65061	4.02112	4.72842	0.00095	0.142975
UCA1	chr19:15828972-15836821	0.218516	4.25973	4.28495	4.18339	0.0026	0.23177
STYK1	chr12:10618961-10619614	0.213921	1.53715	2.84511	2.8173	0.04425	0.989296
GJA4	chr1:34794256-34795742	0.203313	4.38768	4.43169	4.38394	0.01885	0.646732
LRRC32	chr11:76657421-76670620	0.196734	4.33457	4.46157	5.05872	0.00195	0.190021
VCAN	chr5:83471549-83541526	0.194503	1.01645	2.38567	0.0668754	0.0297	0.889485
MRVI1	chr11:10626275-10628764	0.177128	2.129	3.58731	3.62347	0.01205	0.465107
CAV1	chr7:116526484-116561153	0.177083	1.85083	3.38567	3.36749	0.01635	0.584472
SLC16A14	chr2:230035026-230068792	0.17683	2.06638	3.54667	3.77279	0.0044	0.319317
RP11-284F21.10	chr1:156641842-156647069	0.164475	1.04048	2.66131	2.80878	0.0186	0.642817
GP5	chr3:194394490-194398175	0.162363	5.85965	5.17352	5.7109	0.0021	0.197947
RGS6	chr14:72352102-72563957	0.161381	3.74078	4.5348	3.65316	0.02365	0.772215
MYCT1	chr6:152698021-152724576	0.160662	4.75107	4.88615	4.64363	0.0033	0.259786
SLC16A9	chr10:59650764-59709658	0.159253	0.874918	2.45782	2.48496	0.04195	0.989296
RWDD3,TMEM56-RWDD3	chr1:95234313-95247294	0.157942	1.23477	2.96678	2.35175	0.0462	0.989296
CDK6	chr7:92604920-92836653	0.126951	0.589716	2.21575	0.080531	0.04475	0.989296
CCDC3	chr10:12896625-13001583	0.126148	5.10643	5.33913	5.22256	0.01265	0.48306
TSPAN18	chr11:44931234-44931802	0.119025	1.48591	3.64201	3.36101	0.02775	0.851008
LINC00890	chrX:111512024-111522254	0.118207	2.34614	4.31091	4.38439	0.00415	0.312945
IL12RB2	chr1:67396512-67396999	0.112913	3.08259	4.77086	2.6232	0.0422	0.989296
GNAZ	chr22:23070399-23125032	0.112734	3.11751	4.7894	4.66856	0.00995	0.417888
PCSK9	chr1:55039688-55064891	0.104413	0.841209	3.01017	2.81835	0.03515	0.989296
FKBP10	chr17:41812737-41823121	0.103384	2.39544	4.53421	3.22074	0.023	0.755814
DLG3	chrX:70504914-70505457	0.086028	0.915795	3.41215	3.06607	0.0329	0.958865
ADRA2A	chr10:111077115-111080891	0.0851999	2.16262	4.66578	4.35621	0.0132	0.500859
TRPC6	chr11:101451506-101583822	0.0797979	2.76272	5.11359	4.9516	0.00945	0.417888
NPTX1	chr17:80473221-80476476	0.0521958	0.527354	3.33676	2.80138	0.0478	0.989296
MXRA8	chr1:1360160-1360499	0	0.916571	#NUM!		0.04875	0.989296
SLC25A34	chr1:15740263-15741259	0	1.49482	#NUM!		0.0105	0.417888
KCNQ4	chr1:40839956-40840397	0	0.718829	#NUM!		0.00575	0.329008
SLFNL1-AS1	chr1:41023242-41023656	0	1.31265	#NUM!		0.0077	0.378335
FOXO6	chr1:41383151-41383575	0	4.0894	#NUM!		0.0105	0.417888
PTPRF	chr1:43605578-43613671	0	0.80686	#NUM!		0.00575	0.329008
RP11-191G24.1	chr1:51560817-51561641	0	0.722109	#NUM!		0.04875	0.989296
ZYG11A	chr1:52893671-52893757	0	94.6208	#NUM!		0.04875	0.989296
NFIA	chr1:61459060-61462237	0	1.003	#NUM!		0.01425	0.520837
IL12RB2	chr1:67397578-67397908	0	1.95514	#NUM!		0.0105	0.417888
GNG12	chr1:67755119-67755270	0	36.8991	#NUM!		0.00305	0.243314
GNG12	chr1:67766924-67767398	0	1.20878	#NUM!		0.00575	0.329008
GNG12	chr1:67774169-67774671	0	0.92723	#NUM!		0.0077	0.378335
GNG12	chr1:67774790-67775518	0	1.3454	#NUM!		0.0004	0.104581
GNG12	chr1:67775650-67776210	0	2.11868	#NUM!		0.00035	0.0942605
GNG12	chr1:67776268-67776763	0	1.98513	#NUM!		0.0007	0.129244
GNG12	chr1:67778284-67779122	0	0.913895	#NUM!		0.0007	0.129244
GNG12	chr1:67779428-67780347	0	1.19827	#NUM!		0.0002	0.0709287
GNG12	chr1:67782392-67782999	0	0.998708	#NUM!		0.00305	0.243314
GNG12	chr1:67783064-67783514	0	2.75387	#NUM!		0.00055	0.123902
EPHX4	chr1:92032551-92050380	0	1.69473	#NUM!		0.00575	0.329008
RP4-735C1.6	chr1:109835163-109835597	0	1.30848	#NUM!		0.00575	0.329008
RP4-735C1.6	chr1:109837904-109838538	0	0.76069	#NUM!		0.00575	0.329008
RP4-735C1.6	chr1:109838772-109839500	0	0.961002	#NUM!		0.0013	0.170567
CGN	chr1:151519023-151520260	0	4.72289	#NUM!		0.0077	0.378335
RP11-144L1.8	chr1:158524936-158524993	0	1163.92	#NUM!		0.0105	0.417888
DNAH14	chr1:224929815-224974145	0	1.22394	#NUM!		0.00575	0.329008
C1orf95	chr1:226607992-226608347	0	1.92826	#NUM!		0.00575	0.329008
GJC2	chr1:228159201-228159676	0	1.1117	#NUM!		0.00575	0.329008
TRIM67	chr1:231216084-231216847	0	1.24591	#NUM!		0.0338	0.965456
OR2L1P	chr1:247990604-247991047	0	1.15459	#NUM!		0.0077	0.378335
OR2L13	chr1:247991703-247992064	0	1.58711	#NUM!		0.0105	0.417888
ZBTB17	chr1:15941201-15941390	0	10.4468	#NUM!		0.0105	0.417888
HP1BP3	chr1:20741692-20742123	0	1.65706	#NUM!		0.00275	0.23177
RHCE	chr1:25388988-25390901	0	2.76066	#NUM!		0.01425	0.520837
TAL1	chr1:47215787-47216094	0	2.57835	#NUM!		0.0077	0.378335
TTC22	chr1:54780202-54780504	0	1.2234	#NUM!		0.04875	0.989296
ITGB3BP	chr1:63438657-63439083	0	1.4682	#NUM!		0.00575	0.329008
GNG12	chr1:67777152-67777479	0	3.79834	#NUM!		0.00115	0.157823
HFM1	chr1:91378427-91380213	0	6.09108	#NUM!		0.00575	0.329008
SLAMF9	chr1:159951500-159952349	0	7.36833	#NUM!		0.00575	0.329008
CCDC181	chr1:169368086-169397199	0	1.29503	#NUM!		5e-05	0.0298492
F5	chr1:169540606-169541423	0	0.657475	#NUM!		0.00305	0.243314
MIR181A1HG	chr1:198891676-198891926	0	4.60852	#NUM!		0.0077	0.378335
MIR181A1HG	chr1:198934322-198934688	0	1.53965	#NUM!		0.0105	0.417888
PIGR	chr1:206928902-206940552	0	2.62831	#NUM!		0.0105	0.417888
CD34	chr1:207883389-207883868	0	5.86539	#NUM!		0.0046	0.319317
RP11-518L10.5	chr1:244407767-244408249	0	1.1742	#NUM!		0.00575	0.329008
CELF2	chr10:11165118-11336675	0	0.658954	#NUM!		0.03635	0.989296
PROSER2-AS1	chr10:11873120-11873425	0	2.38418	#NUM!		0.0105	0.417888
PRKG1	chr10:52297969-52298305	0	1.40781	#NUM!		0.0007	0.129244
MBL1P	chr10:79918899-79923083	0	0.609509	#NUM!		0.0338	0.965456
MINPP1	chr10:87554473-87554874	0	1.14402	#NUM!		0.01425	0.520837
ENTPD1-AS1	chr10:95881432-95881694	0	3.27615	#NUM!		0.01425	0.520837
CNNM1	chr10:99391768-99392368	0	1.02247	#NUM!		0.00185	0.190021
EMX2OS	chr10:117491076-117491398	0	1.03826	#NUM!		0.04875	0.989296
EMX2OS	chr10:117492003-117492316	0	1.33805	#NUM!		0.0338	0.965456
ENKUR	chr10:24990463-24999495	0	1.2502	#NUM!		0.00575	0.329008
PARD3	chr10:34384246-34470256	0	1.23795	#NUM!		0.0046	0.319317
TMEM72-AS1	chr10:44826366-44831057	0	989.572	#NUM!		0.0077	0.378335
ZNF488	chr10:47368062-47368322	0	1.06965	#NUM!		0.00115	0.157823
RP11-507K13.6	chr10:49815513-49815920	0	1.23402	#NUM!		0.0105	0.417888
ANK3	chr10:60086696-60088333	0	4.55292	#NUM!		0.0077	0.378335
SPOCK2	chr10:72062005-72062516	0	1.17586	#NUM!		0.00185	0.190021
SFTPD	chr10:79937819-79938163	0	1.77123	#NUM!		0.0105	0.417888
RP11-248J23.7	chr10:95899522-95899660	0	31.9355	#NUM!		0.0105	0.417888
SFRP5	chr10:97767361-97767819	0	0.988031	#NUM!		0.0105	0.417888
HPSE2	chr10:98459334-98482680	0	0.863101	#NUM!		0.0105	0.417888
NT5C2	chr10:103088025-103194675	0	2.03036	#NUM!		0.0416	0.989296
FAM204A	chr10:118305887-118342304	0	1.33109	#NUM!		0.0105	0.417888
MYRF	chr11:61786062-61786377	0	5.26799	#NUM!		0.00185	0.190021
POLA2	chr11:65306588-65306920	0	2.11945	#NUM!		0.0077	0.378335
AP000487.5	chr11:70397875-70398063	0	30.8544	#NUM!		0.00035	0.0942605
PHLDB1	chr11:118645483-118657141	0	3.2988	#NUM!		0.0105	0.417888
SLC37A2	chr11:125092092-125092371	0	3.34015	#NUM!		0.0077	0.378335
C11orf44	chr11:130714196-130714282	0	132.469	#NUM!		0.02545	0.806007
PDDC1	chr11:765810-766188	0	2.44137	#NUM!		0.00185	0.190021
H19	chr11:1995442-1996519	0	1.57093	#NUM!		0.0011	0.157823
ZBED5-AS1	chr11:10884218-10884390	0	13.0559	#NUM!		0.01425	0.520837
PSMA1	chr11:14606601-14607058	0	1.0911	#NUM!		0.0077	0.378335
BDNF	chr11:27657176-27721725	0	1.87431	#NUM!		0.0001	0.0519116
GLYATL2	chr11:58834615-58837076	0	3.7562	#NUM!		0.00575	0.329008
RP11-672A2.4	chr11:76652504-76652890	0	2.61101	#NUM!		0.00115	0.157823
RP11-672A2.4	chr11:76653267-76653871	0	1.13194	#NUM!		0.00185	0.190021
RP11-164N3.3	chr11:88107532-88107915	0	1.39681	#NUM!		0.0105	0.417888
EXPH5	chr11:108592288-108592899	0	1.17436	#NUM!		0.00115	0.157823
EMP1	chr12:13196741-13219940	0	1.10602	#NUM!		0.0369	0.989296
SYT1	chr12:79450558-79450931	0	0.783904	#NUM!		0.00575	0.329008
HELLPAR	chr12:102383668-102383921	0	1.1594	#NUM!		0.0077	0.378335
CACNA1C	chr12:2680535-2680848	0	2.45309	#NUM!		0.0077	0.378335
PKP2	chr12:32869054-32896640	0	5.25291	#NUM!		0.00575	0.329008
KRT80	chr12:52172391-52180548	0	1.99007	#NUM!		0.00575	0.329008
KRT2	chr12:52644627-52645010	0	1.81585	#NUM!		0.00575	0.329008
AVPR1A	chr12:63144011-63144473	0	0.972808	#NUM!		0.0105	0.417888
PITPNM2	chr12:123146666-123147181	0	1.21183	#NUM!		0.00275	0.23177
PITPNM2	chr12:123147895-123148290	0	1.3105	#NUM!		0.0105	0.417888
PITPNM2	chr12:123148725-123149556	0	0.763364	#NUM!		0.00115	0.157823
MPHOSPH9	chr12:123150758-123150997	0	7.22061	#NUM!		0.00275	0.23177
TPT1	chr13:45332953-45333328	0	2.62929	#NUM!		0.00185	0.190021
KIAA0226L	chr13:46342740-46378046	0	2.8629	#NUM!		0.0046	0.319317
DZIP1	chr13:95633260-95641688	0	1.91633	#NUM!		0.03635	0.989296
TRAV8-5	chr14:21903820-21903955	0	24.2169	#NUM!		0.02545	0.806007
SYNE2	chr14:64225375-64225643	0	0.880225	#NUM!		0.0077	0.378335
RP5-1021I20.1	chr14:73788915-73802958	0	3.16325	#NUM!		0.0105	0.417888
ZC2HC1C	chr14:75070825-75071356	0	0.537984	#NUM!		0.02545	0.806007
SLC24A4	chr14:92495229-92495853	0	1.07732	#NUM!		0.0338	0.965456
DLK1	chr14:100728936-100735097	0	9.89663	#NUM!		0.0105	0.417888
EXOC3L4	chr14:103100433-103102381	0	1.35886	#NUM!		0.00575	0.329008
CTD-2134A5.4	chr14:103879417-103879951	0	1.21855	#NUM!		0.00305	0.243314
TMEM121	chr14:105529151-105530197	0	2.46889	#NUM!		0.00575	0.329008
RP11-66N24.4	chr14:23551705-23551898	0	9.72212	#NUM!		0.0105	0.417888
SLC25A21	chr14:36678490-37172742	0	0.683473	#NUM!		0.02905	0.879579
CTD-2588E21.1	chr14:56117699-56117807	0	39.4447	#NUM!		0.04875	0.989296
CTD-2014B16.3	chr14:65957297-65957361	0	992.736	#NUM!		0.00275	0.23177
EIF5	chr14:103333439-103333869	0	0.9986	#NUM!		0.01425	0.520837
IGHG1,IGHG3,IGHM	chr14:105853929-106116618	0	1.14402	#NUM!		0.01425	0.520837
IGHG1	chr14:106420152-106420869	0	0.736157	#NUM!		0.00275	0.23177
CTD-2022H16.3	chr15:30046032-30046088	0	893.436	#NUM!		0.02545	0.806007
C15orf53	chr15:38699625-38699994	0	1.4691	#NUM!		0.0105	0.417888
RP11-624L4.1	chr15:39057331-39057763	0	1.97982	#NUM!		0.00185	0.190021
RP11-624L4.1	chr15:39057816-39058107	0	4.05353	#NUM!		0.00275	0.23177
AC069368.3	chr15:64897607-64898042	0	1.19429	#NUM!		0.0077	0.378335
SH3GL3	chr15:83572666-83618157	0	0.997116	#NUM!		0.0077	0.378335
PCSK6	chr15:101491780-101492211	0	1.21518	#NUM!		0.0077	0.378335
EIF3J-AS1	chr15:44534540-44536811	0	10.5267	#NUM!		0.0338	0.965456
PYGO1	chr15:55546806-55548958	0	3.68153	#NUM!		0.0105	0.417888
PRTG	chr15:55679303-55683902	0	0.726614	#NUM!		0.0046	0.319317
C2CD4B	chr15:62163551-62165195	0	0.73487	#NUM!		0.0001	0.0519116
THAP10	chr15:70881366-70881768	0	2.86137	#NUM!		0.0105	0.417888
CEMIP	chr15:80942573-80942861	0	3.33596	#NUM!		0.00575	0.329008
DNM1P41	chr15:84167387-84167570	0	15.1833	#NUM!		0.00575	0.329008
KIF7	chr15:89631416-89646923	0	1.89687	#NUM!		0.0077	0.378335
PCSK6	chr15:101499169-101499743	0	1.4272	#NUM!		0.0011	0.157823
PCSK6	chr15:101500009-101500203	0	18.1485	#NUM!		0.00115	0.157823
PCSK6	chr15:101500339-101500822	0	2.25002	#NUM!		0.0007	0.129244
TBL3	chr16:1972081-1978793	0	0.758697	#NUM!		0.00305	0.243314
ATP2A1	chr16:28878972-28880933	0	4.34701	#NUM!		0.0105	0.417888
RP11-426C22.6	chr16:29264477-29264825	0	1.55198	#NUM!		0.01425	0.520837
HAGH	chr16:1801733-1802217	0	0.71745	#NUM!		0.0187	0.642817
GGA2	chr16:23514237-23514633	0	2.08604	#NUM!		0.00305	0.243314
NSMCE1	chr16:27223711-27224218	0	0.8291	#NUM!		0.0105	0.417888
BRD7	chr16:50246172-50368952	0	0.973168	#NUM!		0.0262	0.814633
CDH8	chr16:61918301-61918597	0	1.29042	#NUM!		0.04875	0.989296
TPPP3	chr16:67390028-67390620	0	3.04601	#NUM!		0.0004	0.104581
LINC01572	chr16:72423579-72424140	0	1.05639	#NUM!		0.00275	0.23177
RP11-77K12.8	chr16:75592018-75592193	0	15.0165	#NUM!		0.0077	0.378335
CHMP1A	chr16:89643241-89643520	0	3.0365	#NUM!		0.0105	0.417888
AC129492.6	chr17:8081046-8081679	0	1.23166	#NUM!		0.0011	0.157823
AC005224.2	chr17:14210496-14211300	0	1.29729	#NUM!		0.00575	0.329008
NCOR1	chr17:16216140-16216624	0	1.16586	#NUM!		0.00575	0.329008
AC131056.3	chr17:36183367-36187815	0	14.899	#NUM!		0.00575	0.329008
AC073508.1	chr17:40665623-40665721	0	68.3649	#NUM!		0.0338	0.965456
DNAJC7	chr17:42018530-42018876	0	1.74754	#NUM!		0.0105	0.417888
HSD17B1P1	chr17:42546781-42547063	0	8.35741	#NUM!		0.0187	0.642817
CDR2L	chr17:75004732-75005389	0	1.16047	#NUM!		0.00055	0.123902
MGAT5B	chr17:76948771-76949547	0	1.46024	#NUM!		0.00115	0.157823
RP11-13K12.5	chr17:77566461-77567048	0	0.853645	#NUM!		0.00575	0.329008
AC144831.3	chr17:83100076-83100244	0	15.7622	#NUM!		0.0105	0.417888
AC108004.3	chr17:402433-402675	0	5.09324	#NUM!		0.0077	0.378335
NXN	chr17:799693-979650	0	3.15676	#NUM!		0.0187	0.642817
ZNF287	chr17:16553018-16563220	0	1.88136	#NUM!		0.00575	0.329008
LYRM9	chr17:27886014-27886319	0	2.38418	#NUM!		0.0105	0.417888
RP11-271K11.5	chr17:31050020-31050428	0	1.10523	#NUM!		0.01425	0.520837
CCL1	chr17:34358910-34359756	0	1.37342	#NUM!		0.0001	0.0519116
RARA	chr17:40316218-40316536	0	2.35663	#NUM!		0.0077	0.378335
CCR7	chr17:40552428-40552729	0	2.4683	#NUM!		0.0105	0.417888
CCR7	chr17:40553609-40555814	0	1.48306	#NUM!		0.01425	0.520837
ITGA2B	chr17:44370184-44370437	0	6.06105	#NUM!		0.00275	0.23177
C17orf67	chr17:56816194-56816523	0	1.18176	#NUM!		0.0338	0.965456
FOXJ1	chr17:76140018-76140529	0	2.31745	#NUM!		5e-05	0.0298492
ALYREF	chr17:81887245-81887317	0	470.693	#NUM!		0.00575	0.329008
AMH	chr19:2249757-2250409	0	2.53538	#NUM!		0.0077	0.378335
DAPK3	chr19:3971087-3971566	0	1.00433	#NUM!		0.0077	0.378335
CREB3L3	chr19:4172381-4173050	0	0.541256	#NUM!		0.0105	0.417888
NAT14	chr19:55485548-55487568	0	2.26695	#NUM!		0.0105	0.417888
ZNF71	chr19:56628208-56628400	0	9.89663	#NUM!		0.0105	0.417888
RFX2	chr19:6198211-6198526	0	1.97483	#NUM!		0.01425	0.520837
CTXN1	chr19:7925310-7925980	0	3.07762	#NUM!		0.0001	0.0519116
TMEM161A	chr19:19117105-19117463	0	1.94033	#NUM!		0.00575	0.329008
ZNF429	chr19:21548817-21549445	0	0.830753	#NUM!		0.0046	0.319317
HPN-AS1	chr19:35059230-35059472	0	2.31511	#NUM!		0.04875	0.989296
MARK4	chr19:45211706-45212177	0	0.940215	#NUM!		0.0105	0.417888
RTN2	chr19:45484297-45484714	0	1.41201	#NUM!		0.00575	0.329008
ZNF114	chr19:48197689-48198085	0	1.30378	#NUM!		0.0105	0.417888
RASIP1	chr19:48724463-48727043	0	0.994235	#NUM!		0.01425	0.520837
CTC-444N24.6	chr19:57267271-57267580	0	1.15245	#NUM!		0.04875	0.989296
ASAP2	chr2:9207235-9208343	0	2.09161	#NUM!		0.00015	0.062475
AC092835.2	chr2:95222341-95222551	0	8.77379	#NUM!		0.00575	0.329008
ZAP70	chr2:97733529-97737887	0	2.05062	#NUM!		0.00575	0.329008
CBWD2	chr2:113444217-113444318	0	81.265	#NUM!		0.0187	0.642817
CCDC74A	chr2:131532618-131533326	0	1.17591	#NUM!		0.02545	0.806007
TNFAIP6	chr2:151379552-151380013	0	1.3672	#NUM!		0.0046	0.319317
GALNT5	chr2:157257742-157314828	0	2.98329	#NUM!		5e-05	0.0298492
GALNT5	chr2:157315063-157316992	0	0.394942	#NUM!		0.00055	0.123902
XIRP2	chr2:167258575-167258902	0	1.23895	#NUM!		0.00575	0.329008
PLEKHA3	chr2:178514440-178516473	0	1.07614	#NUM!		0.0187	0.642817
HIBCH	chr2:190203579-190203925	0	1.92229	#NUM!		0.0077	0.378335
ATIC	chr2:215351559-215351801	0	4.63022	#NUM!		0.0105	0.417888
DES	chr2:219420262-219426727	0	1.86993	#NUM!		5e-05	0.0298492
DIS3L2	chr2:232338023-232338505	0	0.632259	#NUM!		0.02545	0.806007
LINC01237	chr2:241990652-241991050	0	1.29052	#NUM!		0.0105	0.417888
LINC00299	chr2:8381630-8383514	0	1.18196	#NUM!		0.04875	0.989296
RP11-287D1.3	chr2:74360441-74360746	0	2.38418	#NUM!		0.0105	0.417888
FAM178B	chr2:96951740-96951935	0	16.3607	#NUM!		5e-05	0.0298492
RP11-332H14.2	chr2:105331646-105332132	0	0.623342	#NUM!		0.02545	0.806007
ST6GAL2	chr2:106801926-106802563	0	0.871661	#NUM!		0.00275	0.23177
TFCP2L1	chr2:121223267-121223962	0	1.31988	#NUM!		0.00575	0.329008
PLA2R1	chr2:160028948-160044900	0	2.38112	#NUM!		0.00575	0.329008
ABCB11	chr2:168922128-168922853	0	0.82154	#NUM!		0.00185	0.190021
ABCB11	chr2:168936366-168944755	0	1.8856	#NUM!		0.0105	0.417888
CCDC173	chr2:169686452-169686934	0	3.43226	#NUM!		0.00015	0.062475
CCDC173	chr2:169687365-169687736	0	1.79379	#NUM!		0.00575	0.329008
CCDC173	chr2:169687990-169688750	0	1.72112	#NUM!		0.00015	0.062475
AC018890.6	chr2:174559481-174682775	0	1.09205	#NUM!		0.0353	0.989296
TMEFF2	chr2:191999060-192194457	0	3.0674	#NUM!		0.0105	0.417888
DYTN	chr2:206692616-206693084	0	1.33117	#NUM!		0.0046	0.319317
SCG2	chr2:223598281-223598839	0	1.13632	#NUM!		0.00305	0.243314
LINC00176	chr20:64035271-64035688	0	1.29434	#NUM!		0.0077	0.378335
RSPO4	chr20:959842-960385	0	1.33465	#NUM!		0.00185	0.190021
GATA5	chr20:62473437-62475495	0	0.38633	#NUM!		0.04295	0.989296
AL035610.1	chr21:28103293-28103517	0	32.03	#NUM!		0.00575	0.329008
AP000251.3	chr21:31559440-31560314	0	1.71316	#NUM!		0.00185	0.190021
C21orf33	chr21:44141111-44141243	0	18.7762	#NUM!		0.04875	0.989296
ADAMTS1	chr21:26836238-26844835	0	3.51862	#NUM!		0.0013	0.170567
IGLL5	chr22:22740690-22741337	0	0.90886	#NUM!		0.00305	0.243314
CRYBB2	chr22:25231780-25231930	0	14.1719	#NUM!		0.0338	0.965456
INPP5J	chr22:31133641-31134101	0	4.00418	#NUM!		0.0077	0.378335
CTA-126B4.7	chr22:42445616-42446301	0	1.2832	#NUM!		0.02545	0.806007
CTA-384D8.31	chr22:50546837-50547130	0	1.32631	#NUM!		0.04875	0.989296
SHANK3	chr22:50674670-50706145	0	2.54227	#NUM!		0.0013	0.170567
FAM227A	chr22:38581967-38582054	0	1.72458	#NUM!		0.0077	0.378335
CAND2	chr3:12834059-12841554	0	1.70365	#NUM!		0.00575	0.329008
NR2C2	chr3:15041246-15041452	0	8.57573	#NUM!		0.0077	0.378335
TBC1D5	chr3:18343053-18343530	0	1.56344	#NUM!		0.00185	0.190021
ZNF860	chr3:31989786-31990044	0	2.2861	#NUM!		0.0338	0.965456
CCR4	chr3:32956714-32957115	0	2.92361	#NUM!		0.0007	0.129244
PDCD6IP	chr3:33847308-33847588	0	3.00611	#NUM!		0.0105	0.417888
C3orf38	chr3:88163584-88163739	0	20.9963	#NUM!		0.0105	0.417888
MYLK	chr3:123712398-123712974	0	0.878778	#NUM!		0.00575	0.329008
GP9	chr3:129063820-129064615	0	1.78994	#NUM!		5e-05	0.0298492
RP11-64D22.5	chr3:151797424-151803917	0	3.01696	#NUM!		0.00305	0.243314
AADACL2-AS1	chr3:151805759-151806014	0	1.97298	#NUM!		0.04875	0.989296
IL12A	chr3:159995435-159995927	0	2.11743	#NUM!		0.0046	0.319317
TRANK1	chr3:36937744-36937966	0	3.65448	#NUM!		0.0338	0.965456
XIRP1	chr3:39183706-39184372	0	0.674935	#NUM!		0.0077	0.378335
ALS2CL	chr3:46687062-46688275	0	1.95514	#NUM!		0.0105	0.417888
RP13-131K19.2	chr3:48986723-48987130	0	1.48082	#NUM!		0.00575	0.329008
CAMKV	chr3:49858568-49858853	0	3.43364	#NUM!		0.00575	0.329008
TKT	chr3:53223611-53223990	0	0.856845	#NUM!		0.0338	0.965456
LINC00877	chr3:72096841-72097230	0	0.811391	#NUM!		0.0338	0.965456
RP11-861A13.3	chr3:108036124-108036375	0	2.48341	#NUM!		0.0338	0.965456
IFT57	chr3:108161482-108222347	0	3.67296	#NUM!		0.0007	0.129244
ITGB5	chr3:124762419-124887382	0	3.20879	#NUM!		0.00575	0.329008
WWTR1	chr3:149519684-149519934	0	12.3708	#NUM!		0.0105	0.417888
PLCH1	chr3:155478743-155479426	0	0.893332	#NUM!		0.00185	0.190021
VEPH1	chr3:157381260-157495408	0	1.37422	#NUM!		0.0105	0.417888
RP11-747D18.1	chr3:165150027-165150235	0	5.28382	#NUM!		0.02545	0.806007
WDR49	chr3:167496411-167496682	0	3.62868	#NUM!		0.0077	0.378335
WDR49	chr3:167498526-167498970	0	1.46339	#NUM!		0.0046	0.319317
LIPH	chr3:185507085-185507877	0	1.20763	#NUM!		0.00305	0.243314
ATP13A4	chr3:193589996-193590162	0	18.0893	#NUM!		0.0077	0.378335
GP5	chr3:194392692-194393866	0	3.11926	#NUM!		5e-05	0.0298492
GP5	chr3:194393941-194394271	0	8.6026	#NUM!		5e-05	0.0298492
STX18-AS1	chr4:4542323-4649562	0	1.92677	#NUM!		0.0105	0.417888
SORCS2	chr4:7582579-7582650	0	499.837	#NUM!		0.00575	0.329008
FAM86KP	chr4:9157523-9160615	0	2.84768	#NUM!		0.0187	0.642817
CC2D2A	chr4:15475923-15511291	0	2.04225	#NUM!		0.00575	0.329008
EGF	chr4:109980943-109988671	0	1.3892	#NUM!		0.0105	0.417888
SH3D19	chr4:151105954-151106189	0	5.58349	#NUM!		0.0077	0.378335
RNF4	chr4:2468302-2468622	0	2.5308	#NUM!		0.00575	0.329008
C4orf19	chr4:37583737-37583955	0	6.46285	#NUM!		0.0105	0.417888
RP11-707A18.1	chr4:65001371-65001768	0	1.29712	#NUM!		0.0105	0.417888
CXCL5	chr4:73997551-73998476	0	2.43535	#NUM!		0.00575	0.329008
ANTXR2	chr4:79901073-80073381	0	14.0154	#NUM!		0.00575	0.329008
ANTXR2	chr4:80089061-80089407	0	1.74754	#NUM!		0.0105	0.417888
PRDM5	chr4:120821215-120922662	0	0.896813	#NUM!		0.0105	0.417888
PABPC4L	chr4:134199678-134199998	0	2.109	#NUM!		0.0105	0.417888
TTC29	chr4:146820231-146874919	0	1.57971	#NUM!		0.0077	0.378335
TIGD4	chr4:152769898-152770202	0	1.15403	#NUM!		0.00575	0.329008
NAF1	chr4:163124545-163166850	0	1.94836	#NUM!		0.0077	0.378335
GPM6A	chr4:175634933-175651949	0	1.29465	#NUM!		0.00275	0.23177
TPPP	chr5:672631-672819	0	12.7673	#NUM!		0.00575	0.329008
NIM1K	chr5:43245602-43246023	0	1.15518	#NUM!		0.0105	0.417888
CENPH	chr5:69211350-69211544	0	9.55182	#NUM!		0.0105	0.417888
MAP1B	chr5:72208773-72209562	0	1.60422	#NUM!		0.00575	0.329008
CTD-2384B11.2	chr5:76715833-76716027	0	11.4622	#NUM!		0.00575	0.329008
VCAN	chr5:83471549-83541526	0	7.35089	#NUM!		0.0273	0.840085
SLC27A6	chr5:128988644-129033335	0	1.77071	#NUM!		0.0046	0.319317
CTC-321K16.1	chr5:135629237-135634898	0	3.37012	#NUM!		0.0105	0.417888
RANBP17	chr5:170878234-171299156	0	1.18754	#NUM!		0.0011	0.157823
LINC01411	chr5:174514466-174514519	0	1722.45	#NUM!		0.0105	0.417888
FGFR4	chr5:177093302-177095340	0	1.21625	#NUM!		0.0105	0.417888
RP11-53O19.1	chr5:44744366-44744851	0	1.16173	#NUM!		0.00575	0.329008
RP11-53O19.1	chr5:44777220-44786927	0	1.79898	#NUM!		0.00305	0.243314
CTD-2116N20.1	chr5:65485944-65486197	0	4.0407	#NUM!		0.0105	0.417888
STARD4-AS1	chr5:111525817-111526202	0	1.10533	#NUM!		0.0187	0.642817
LOX	chr5:122065559-122065961	0	1.39128	#NUM!		0.0077	0.378335
COL23A1	chr5:178236337-178236780	0	1.99428	#NUM!		0.00115	0.157823
HIST1H4C	chr6:26104086-26104317	0	6.96785	#NUM!		0.00575	0.329008
PRR3	chr6:30564361-30564734	0	1.47758	#NUM!		0.0105	0.417888
MIR7111	chr6:35471113-35471437	0	2.45392	#NUM!		0.00575	0.329008
FAM229B	chr6:112102811-112103167	0	2.12864	#NUM!		0.00575	0.329008
FAM229B	chr6:112103502-112103913	0	1.21043	#NUM!		0.0105	0.417888
GJA1	chr6:121449190-121449697	0	1.08081	#NUM!		0.00185	0.190021
STXBP5	chr6:147202631-147391752	0	1.31219	#NUM!		0.03065	0.91564
STXBP5	chr6:147202631-147391752	0	0.438852	#NUM!		0.0138	0.517594
HIST1H2BL	chr6:27807506-27807802	0	3.87125	#NUM!		0.00275	0.23177
TOB2P1	chr6:28217484-28217988	0	0.921081	#NUM!		0.0077	0.378335
CLIC1,DDAH2	chr6:31726962-31739265	0	1.45252	#NUM!		0.00575	0.329008
PPIL1	chr6:36853585-36853976	0	1.87333	#NUM!		0.0046	0.319317
PPIL6	chr6:109439603-109439992	0	0.811391	#NUM!		0.0338	0.965456
RP11-351A11.1	chr6:118960286-118960684	0	1.29052	#NUM!		0.0105	0.417888
ULBP3	chr6:150061174-150061810	0	1.16489	#NUM!		0.0013	0.170567
CNKSR3,IPCEF1	chr6:154154450-154356777	0	1.83314	#NUM!		0.0105	0.417888
SOD2	chr6:159722003-159722282	0	2.12555	#NUM!		0.02545	0.806007
RP3-428L16.2	chr6:160990916-160991297	0	1.41227	#NUM!		0.0105	0.417888
FLJ44511	chr7:524762-525158	0	1.30378	#NUM!		0.0105	0.417888
TMEM184A	chr7:1548066-1548550	0	0.896813	#NUM!		0.0105	0.417888
PRR15	chr7:29564317-29566918	0	1.53683	#NUM!		0.00015	0.062475
AQP1	chr7:30923899-30925486	0	1.10602	#NUM!		0.04875	0.989296
ZNF735	chr7:64374650-64374933	0	3.50143	#NUM!		0.00575	0.329008
RP5-1132H15.1	chr7:66163906-66164233	0	2.19904	#NUM!		0.0077	0.378335
UPK3B	chr7:76511018-76513205	0	0.842701	#NUM!		0.0338	0.965456
ADAM22	chr7:88201606-88202597	0	3.94745	#NUM!		0.00575	0.329008
TPI1P2	chr7:129058249-129058690	0	1.2701	#NUM!		0.00575	0.329008
TSPAN33	chr7:129170659-129170909	0	4.18956	#NUM!		0.0105	0.417888
TRBV7-5	chr7:142474700-142475338	0	1.04359	#NUM!		0.00185	0.190021
TRBV25-1	chr7:142721296-142721935	0	0.925512	#NUM!		0.00305	0.243314
MICALL2	chr7:1431634-1432369	0	0.474186	#NUM!		0.0105	0.417888
MICALL2	chr7:1433005-1433353	0	1.89687	#NUM!		0.0077	0.378335
VWDE	chr7:12352671-12352928	0	4.62552	#NUM!		0.00575	0.329008
ETV1	chr7:13893375-13989587	0	1.22051	#NUM!		0.0077	0.378335
KIAA0087	chr7:26535902-26536224	0	2.28418	#NUM!		0.0077	0.378335
RP4-777O23.3	chr7:30496547-30586436	0	0.520773	#NUM!		0.0386	0.989296
DPY19L1	chr7:34928264-34928485	0	7.41702	#NUM!		0.00575	0.329008
WBSCR27	chr7:73833302-73833820	0	1.28033	#NUM!		0.00305	0.243314
CCL24	chr7:75819348-75819726	0	1.57971	#NUM!		0.0077	0.378335
ABCB4	chr7:87473282-87473773	0	1.31259	#NUM!		0.00275	0.23177
CDK6	chr7:92604920-92836653	0	2.40474	#NUM!		0.0287	0.871191
ZNF789	chr7:99490505-99490835	0	0.977568	#NUM!		0.04875	0.989296
DPY19L2P2	chr7:103216464-103280291	0	1.7395	#NUM!		0.0025	0.227278
DGKI	chr7:137390937-137395664	0	1.01712	#NUM!		0.0013	0.170567
TRBV5-4	chr7:142462591-142462941	0	1.70188	#NUM!		0.0105	0.417888
ATP6V0E2-AS1	chr7:149868104-149868757	0	1.12095	#NUM!		0.0013	0.170567
RP11-351I21.11	chr8:12413100-12414369	0	3.00547	#NUM!		0.02545	0.806007
C8orf48	chr8:13567259-13567638	0	1.42807	#NUM!		0.0105	0.417888
EPHX2	chr8:27522475-27540613	0	3.85381	#NUM!		0.00185	0.190021
ANK1	chr8:41797943-41798390	0	1.23895	#NUM!		0.00575	0.329008
PKHD1L1	chr8:109483023-109486783	0	1.89687	#NUM!		0.0077	0.378335
TSSK5P	chr8:144142803-144142935	0	37.5524	#NUM!		0.0105	0.417888
MRPS28	chr8:79918715-80030228	0	1.71369	#NUM!		0.00575	0.329008
MMP16	chr8:88040979-88041577	0	0.861083	#NUM!		0.00185	0.190021
RP11-1082L8.3	chr8:124837253-124837638	0	1.38167	#NUM!		0.0105	0.417888
PTPRD	chr9:10000115-10000383	0	6.13208	#NUM!		0.00185	0.190021
RP11-56F10.3	chr9:27103345-27103738	0	1.58899	#NUM!		0.00575	0.329008
CYP4F26P	chr9:33594843-33595933	0	0.569075	#NUM!		0.0013	0.170567
CYP4F26P	chr9:33596766-33597195	0	0.891559	#NUM!		0.0187	0.642817
RP11-296L22.8	chr9:34521048-34522865	0	6.66124	#NUM!		0.0363	0.989296
MURC	chr9:100585969-100586360	0	0.898798	#NUM!		0.02545	0.806007
ZNF483	chr9:111549145-111549544	0	1.284	#NUM!		0.0105	0.417888
PAPPA	chr9:116396902-116397064	0	2.21204	#NUM!		0.0105	0.417888
RLN2	chr9:5299884-5300394	0	1.31362	#NUM!		0.00305	0.243314
PTPRD	chr9:8314787-8471049	0	3.93238	#NUM!		0.0003	0.0839508
ENHO	chr9:34521048-34522865	0	5.446	#NUM!		0.00075	0.136598
KIF27	chr9:83917536-83917887	0	2.02897	#NUM!		0.00575	0.329008
ORM2	chr9:114330474-114331628	0	1.03583	#NUM!		5e-05	0.0298492
ORM2	chr9:114332005-114332465	0	0.98036	#NUM!		0.0105	0.417888
ORM2	chr9:114332560-114332723	0	19.2989	#NUM!		0.0077	0.378335
DFNB31	chr9:114402363-114402615	0	5.31622	#NUM!		0.00575	0.329008
PAPPA-AS1	chr9:116399769-116400389	0	0.751657	#NUM!		0.00015	0.062475
ABO	chr9:133274242-133274482	0	4.27623	#NUM!		0.01425	0.520837
CENPVP1	chrX:51711226-51711597	0	1.49482	#NUM!		0.0105	0.417888
MSN	chrX:65626214-65626606	0	1.59731	#NUM!		0.00575	0.329008
SLC16A2	chrX:74533496-74533897	0	1.06483	#NUM!		0.00575	0.329008
SRPX2	chrX:100670970-100671246	0	3.13076	#NUM!		0.0105	0.417888
HPRT1	chrX:134520170-134520311	0	29.5366	#NUM!		0.0105	0.417888
ASMTL	chrX:1425258-1425481	0	4.80211	#NUM!		0.0187	0.642817
SYP	chrX:49188734-49189097	0	2.38418	#NUM!		0.0105	0.417888
AKAP4	chrX:50190798-50192540	0	0.790105	#NUM!		0.0077	0.378335
RP5-961K14.1	chrX:95973618-95973746	0	29.4208	#NUM!		0.02545	0.806007
SRPX2	chrX:100647689-100648365	0	0.693233	#NUM!		0.00575	0.329008
SRPX2	chrX:100663620-100664074	0	1.20448	#NUM!		0.00575	0.329008
SRPX2	chrX:100664329-100664960	0	0.70709	#NUM!		0.00575	0.329008
SRPX2	chrX:100667221-100667578	0	1.46441	#NUM!		0.01425	0.520837
SRPX2	chrX:100668716-100669169	0	1.61239	#NUM!		0.00305	0.243314
SRPX2	chrX:100670424-100670835	0	1.21043	#NUM!		0.0105	0.417888
HNRNPA1P26	chrX:100855785-100855922	0	26.2332	#NUM!		0.0187	0.642817
ARMCX2	chrX:101656579-101657310	0	2.18453	#NUM!		0.00575	0.329008
RP5-964N17.1	chrX:113924387-113925333	0	0.577383	#NUM!		0.00185	0.190021
LRCH2	chrX:115130174-115165441	0	1.77863	#NUM!		0.0077	0.378335
IDS	chrX:149505711-149505993	0	1.4734	#NUM!		0.04875	0.989296
XX-FW83128A1.2	chrX:154334259-154334752	0	1.21666	#NUM!		0.0046	0.319317

## Sheet: NeutrophilsvsProgenitor
gene	locus	Neutrophils	Progenitor population	log2.fold_change.	test_stat	p_value	q_value
LYZ	chr12:69348376-69354225	8120.39	1038.8	-2.96664	-6.4761	0.0003	0.0801761
RP11-1143G9.4	chr12:69348376-69354225	7092.65	817.924	-3.11629	-3.49223	0.013	0.440269
SRGN	chr10:69087998-69105059	2347.55	337.869	-2.79662	-3.64929	0.0015	0.184405
PSAP	chr10:71816150-71851288	2209.33	277.932	-2.9908	-3.67552	0.0044	0.272733
MPO	chr17:58268474-58281355	1995.8	634.105	-1.65418	-2.82393	0.03035	0.822438
PWRN1	chr15:24558487-24558583	1788.72	220.172	-3.02222	-123.502	0.0279	0.777763
ELANE	chr19:850811-856333	1721.37	74.3096	-4.53387	-6.36749	5e-05	0.0256118
S100A8	chr1:153389994-153391077	1475.44	147.342	-3.3239	-9.27035	5e-05	0.0256118
S100A9	chr1:153357831-153361065	1320.75	230.587	-2.51797	-5.78175	0.0003	0.0801761
PRTN3	chr19:840978-848291	1141.91	75.7932	-3.91324	-7.07723	5e-05	0.0256118
CEACAM6	chr19:41755423-41772211	1092.06	0	#NUM!		0.0002	0.0625102
GRN	chr17:44345248-44353110	839.934	162.27	-2.37188	-3.46981	0.00105	0.156782
AZU1	chr19:824906-832084	807.309	47.924	-4.0743	-6.974	5e-05	0.0256118
GPNMB	chr7:23246668-23275457	784.673	12.2358	-6.00291	-7.81674	5e-05	0.0256118
ITM2B	chr13:48233187-48262338	541.027	199.971	-1.43591	-2.43122	0.03385	0.887293
LINC01192	chr3:163177561-163177697	518.821	73.4997	-2.81943	-45.8417	0.0281	0.780977
CPA3	chr3:148865255-148900369	457.149	37.4743	-3.60869	-5.27417	5e-05	0.0256118
CTSZ	chr20:58981297-59007783	439.337	95.513	-2.20156	-3.04648	0.00335	0.239906
CD52	chr1:26317796-26320573	412.502	153.449	-1.42664	-3.19286	0.02835	0.781493
KIT	chr4:54657964-54740800	411.787	102.971	-1.99965	-2.79716	0.0071	0.319335
LIPA	chr10:89213456-89251877	400.157	59.3375	-2.75355	-4.53948	0.0001	0.0433894
NPC2	chr14:74479654-74493570	389.239	106.063	-1.87573	-3.61911	0.0043	0.267434
PLD3	chr19:40348703-40380377	348.489	68.9411	-2.33768	-4.06334	0.0002	0.0625102
CTSG	chr14:24573412-24576240	313.856	24.8799	-3.65705	-6.336	5e-05	0.0256118
RNASE2	chr14:20955476-20956439	303.385	84.944	-1.83657	-3.85696	0.00685	0.309981
LST1	chr6:31586197-31588912	282.989	81.0789	-1.80335	-2.48487	0.0151	0.500362
HPGDS	chr4:94298527-94342976	279.74	92.7781	-1.59223	-2.88544	0.0124	0.424234
VWA5A	chr11:124115333-124149602	278.666	95.9338	-1.53842	-2.3025	0.03675	0.929614
C1QC	chr1:22643651-22648112	278.409	10.0472	-4.79234	-6.00561	0.0001	0.0433894
CCL2	chr17:34255296-34257207	272.344	2.69139	-6.66094	-10.5804	5e-05	0.0256118
SAMSN1	chr21:14485221-14546318	265.99	50.6299	-2.39331	-3.74263	0.00025	0.0726004
CTSS	chr1:150729935-150765879	261.245	51.91	-2.33132	-3.73603	0.00085	0.143594
MS4A6A	chr11:60171275-60184278	239.642	78.5755	-1.60873	-2.90876	0.01085	0.39132
ALDH1A1	chr9:72900663-72953040	234.98	59.3438	-1.98537	-3.49332	0.0025	0.225987
LGMN	chr14:92703794-92748544	233.586	12.6214	-4.21001	-5.76513	5e-05	0.0256118
C1QB	chr1:22653224-22661633	226.499	6.72045	-5.0748	-6.13018	5e-05	0.0256118
ID2	chr2:8682068-8684607	224.292	86.3322	-1.37741	-2.55477	0.0289	0.789527
LGALS3	chr14:55124151-55145563	219.538	27.3318	-3.00582	-5.19619	0.0001	0.0433894
CYBB	chrX:37780029-37813569	207.867	56.3634	-1.88283	-2.92839	0.0075	0.333664
ALOX5AP	chr13:30735528-30764568	205.68	29.2982	-2.81152	-3.85582	0.0005	0.10598
TPSD1	chr16:1255985-1259059	204.857	33.6301	-2.60679	-3.84164	0.00025	0.0726004
TXNIP	chr1:145992435-145996561	185.301	76.1731	-1.28252	-2.20405	0.0421	0.991696
STAT1	chr2:190880830-191014148	179.295	34.1888	-2.39074	-2.54436	0.01295	0.439787
BRI3	chr7:98307858-98310446	179.137	55.5216	-1.68994	-3.23926	0.015	0.497496
CD48	chr1:160678743-160711811	174.927	63.9644	-1.45141	-2.74409	0.0285	0.781493
SPP1	chr4:87975720-87983464	174.033	22.4086	-2.95724	-4.29502	0.0002	0.0625102
SIGLEC6	chr19:51519730-51531819	172.402	28.4601	-2.59876	-3.55067	0.0011	0.16005
CD14	chr5:140631025-140633629	169.01	65.1975	-1.37422	-2.19493	0.02575	0.733348
RP11-536P6.3	chr22:48451134-48451217	167.908	0	#NUM!		0.0245	0.708138
CD59	chr11:33708472-33736418	167.732	67.0554	-1.32273	-1.7527	0.0462	0.991696
MNDA	chr1:158831358-158849691	165.98	32.0237	-2.3738	-4.10276	0.0007	0.129732
GM2A	chr5:151253110-151273027	164.882	24.7254	-2.73737	-4.29728	0.0001	0.0433894
FUCA1	chr1:23844622-23868277	164.347	12.9905	-3.66121	-5.81186	5e-05	0.0256118
CTC-254B4.1	chr5:106980772-106980856	160.056	0	#NUM!		0.0245	0.708138
PLAT	chr8:42175227-42207662	159.482	3.098	-5.68591	-5.414	5e-05	0.0256118
C1QA	chr1:22636609-22639874	155.91	4.74904	-5.03693	-7.15428	5e-05	0.0256118
A2M	chr12:9067668-9116072	149.188	16.8805	-3.14371	-5.03978	5e-05	0.0256118
IFI6	chr1:27666064-27672203	143.734	34.1063	-2.07529	-2.69774	0.0111	0.39132
FCGRT	chr19:49512664-49526591	142.763	48.9032	-1.54562	-2.42571	0.017	0.544906
CTSL	chr9:87726104-87731470	142.739	10.4479	-3.7721	-4.83741	0.0002	0.0625102
BHLHE40	chr3:4979331-4985267	140.426	17.212	-3.02832	-4.95386	5e-05	0.0256118
DUSP6	chr12:89347819-89352564	137.981	21.5183	-2.68084	-3.92151	0.00045	0.100585
CECR1	chr22:17178727-17221731	137.787	43.6367	-1.65882	-2.73374	0.00935	0.374823
ACP5	chr19:11574660-11578976	137.702	1.45831	-6.56111	-7.57385	5e-05	0.0256118
SIGLEC6	chr19:51515958-51519054	137.599	21.1874	-2.69919	-4.4751	0.00015	0.0576266
ITGAX	chr16:31355151-31383095	136.936	13.7426	-3.31677	-4.01067	0.0002	0.0625102
SGK1	chr6:134207406-134317795	136.754	41.6868	-1.71392	-2.63962	0.00865	0.3635
WARS	chr14:100333783-100375472	133.213	52.7921	-1.33534	-2.00461	0.03755	0.944023
RETN	chr19:7669071-7670458	131.297	4.09581	-5.00254	-9.27832	0.00015	0.0576266
TREM2	chr6:41158497-41163097	128.323	2.65816	-5.59321	-5.26697	0.0016	0.193474
VAT1	chr17:43006786-43022409	128.03	42.608	-1.58729	-2.41622	0.01825	0.574789
CTSH	chr15:78921640-78945024	127.725	47.4679	-1.42801	-2.20359	0.0265	0.75065
ARHGEF6	chrX:136665546-136781153	123.396	46.1833	-1.41786	-2.23783	0.02375	0.697392
NFKBIA	chr14:35401506-35404832	121.897	38.7391	-1.6538	-2.53294	0.0127	0.433292
ADAMTS7P1	chr15:82327258-82327592	121.891	0	#NUM!		0.0091	0.366795
CPVL	chr7:28995054-29146465	120.03	44.915	-1.41812	-2.24945	0.024	0.704172
MS4A3	chr11:60056677-60071345	115.643	8.77749	-3.71972	-5.50336	0.0001	0.0433894
ALAS1	chr3:52198186-52214879	114.113	16.6993	-2.7726	-4.17585	0.0004	0.0964209
CD1C	chr1:158289807-158294772	106.475	17.3919	-2.61403	-3.93334	0.00015	0.0576266
C12orf79	chr12:92140923-92145621	102.963	43.735	-1.23526	-2.15106	0.0488	0.991696
FGR	chr1:27611350-27635135	102.876	13.5867	-2.92064	-3.69296	0.0055	0.276114
NAGK	chr2:71068227-71079788	102.208	33.0206	-1.63007	-2.43606	0.0449	0.991696
GRINA	chr8:143990061-143993504	102.132	32.1925	-1.66564	-2.55579	0.01075	0.39132
BTG2	chr1:203305533-203309696	99.5244	21.7792	-2.1921	-3.64355	0.0012	0.165757
FCN1	chr9:134905749-134917956	98.3738	11.0234	-3.1577	-5.0327	5e-05	0.0256118
ATG16L2	chr11:72814327-72829715	97.9379	31.9092	-1.61789	-2.50977	0.0126	0.430278
DMXL2	chr15:51447718-51622845	95.3343	19.5348	-2.28695	-0.969829	0.02805	0.780764
CLEC11A	chr19:50723351-50725796	91.5487	36.0453	-1.34473	-2.03225	0.04075	0.991696
RP6-159A1.4	chrX:66015470-66021164	90.9644	19.6074	-2.2139	-3.21894	0.00205	0.223107
HMOX1	chr22:35381109-35394203	89.192	29.3424	-1.60393	-2.36482	0.01935	0.599704
CSF3R	chr1:36464873-36482977	87.8718	27.3572	-1.68348	-2.72633	0.0094	0.37601
DEFA3	chr8:7015881-7016784	87.2593	0	#NUM!		5e-05	0.0256118
CD4	chr12:6789531-6820811	87.1301	31.6695	-1.46008	-2.30718	0.0206	0.631545
HLA-F	chr6:29726606-29729324	82.3999	19.4689	-2.08147	-2.49113	0.01855	0.580274
NAPSB	chr19:50333793-50344861	81.5249	20.4426	-1.99566	-2.8213	0.006	0.291934
SEPP1	chr5:42756862-42811883	80.9787	5.62314	-3.84809	-4.95029	0.00015	0.0576266
SIGLEC17P	chr19:51167376-51173842	79.4509	6.8122	-3.54387	-4.95973	0.0005	0.10598
TDRD3	chr13:60397008-60573879	77.1486	7.47363	-3.36776	-4.43873	5e-05	0.0256118
PLA2G7	chr6:46697931-46735325	76.1726	7.48947	-3.34634	-3.57529	0.002	0.223107
CEBPB	chr20:50190744-50192680	75.7087	17.6749	-2.09875	-3.4137	0.00475	0.276114
HLA-DQA2	chr6:32741436-32746841	75.5236	23.2144	-1.70191	-2.83352	0.0274	0.767887
THEMIS2	chr1:27872552-27887158	75.3521	28.6793	-1.39364	-2.14613	0.0321	0.855405
CD163L1	chr12:7354924-7441168	74.6615	29.6264	-1.33348	-2.11717	0.03155	0.847484
SLC15A3	chr11:60937082-60952503	74.3434	10.967	-2.76104	-3.6928	0.00155	0.18929
TNFAIP2	chr14:103122099-103137442	74.1404	17.6526	-2.07038	-3.17113	0.00205	0.223107
RAB32	chr6:146543658-146555938	72.9424	28.2567	-1.36817	-2.32091	0.0391	0.972385
SLC45A3	chr1:205657674-205680975	71.679	8.83106	-3.02089	-4.62855	5e-05	0.0256118
ALOX5	chr10:45374193-45446119	70.722	9.46156	-2.90201	-3.91249	0.0045	0.276114
TNFSF10	chr3:172505450-172523468	68.9124	24.0682	-1.51763	-2.54298	0.02365	0.696674
ITGAM	chr16:31259998-31333402	68.4805	10.0846	-2.76354	-2.91387	0.0025	0.225987
CYP1B1	chr2:38067365-38074920	67.1055	5.89569	-3.5087	-5.26694	5e-05	0.0256118
NPL	chr1:182789762-182830644	67.0193	13.2514	-2.33843	-3.6624	0.0007	0.129732
TAP1	chr6:32845071-32853907	66.5902	18.1432	-1.87588	-2.85848	0.0083	0.3635
ENPP2	chr8:119557081-119638842	66.5162	25.2393	-1.39803	-2.1551	0.0306	0.827389
CXCL8	chr4:73740580-73743809	65.7259	20.7429	-1.66384	-2.39669	0.0155	0.511778
CFD	chr19:859637-864545	64.9612	16.8848	-1.94385	-3.14608	0.00675	0.306585
LIPE-AS1	chr19:42574661-42574786	64.7533	0	#NUM!		0.0041	0.256292
DNASE2	chr19:12875205-12881467	64.7317	11.3105	-2.51681	-3.8502	0.00315	0.237246
CCL3	chr17:36088249-36090130	64.5066	5.88398	-3.45458	-3.90637	0.00085	0.143594
SLAMF8	chr1:159826818-159837498	63.8437	4.49933	-3.82676	-4.23892	0.0032	0.237246
PLAC8	chr4:83088725-83115270	63.4476	19.1294	-1.72977	-2.62594	0.00955	0.38036
IRF1	chr5:132481457-132490767	62.7206	6.1521	-3.34979	-4.87639	5e-05	0.0256118
FMO5	chr1:147176013-147225536	61.8783	0	#NUM!		0.01595	0.521038
LIF	chr22:30240449-30246698	61.4253	7.00366	-3.13265	-4.45518	0.0001	0.0433894
CYP27A1	chr2:218781860-218817229	61.4242	0.480018	-6.99958	-8.6016	5e-05	0.0256118
C10orf128	chr10:49154546-49188343	59.7564	10.4534	-2.51512	-2.06843	0.0268	0.756244
UBA7	chr3:49803207-49813936	58.2944	20.7321	-1.49149	-2.16284	0.0328	0.867788
B4GALT5	chr20:49632776-49713873	57.6856	15.6931	-1.87808	-3.0643	0.00535	0.276114
CST7	chr20:24949199-24961473	57.6622	21.5223	-1.42179	-2.35822	0.0309	0.833667
RGL2	chr6:33289619-33298927	57.5948	22.6567	-1.346	-2.10615	0.0323	0.858873
GZMA	chr5:55102666-55110255	57.2048	2.11377	-4.75825	-6.85773	0.0003	0.0801761
PDZD8	chr10:117241116-117375492	57.1505	19.8527	-1.52543	-2.11922	0.0349	0.909002
CD300LF	chr17:74694103-74713116	56.7533	14.3783	-1.98081	-3.04175	0.00925	0.372028
RNASE3	chr14:20891401-20892350	56.2336	11.9302	-2.23681	-3.54709	0.0201	0.617757
PTAFR	chr1:28145973-28193728	55.6957	12.6752	-2.13556	-3.30754	0.0012	0.165757
CD1D	chr1:158180157-158184905	55.6927	2.33228	-4.57767	-5.2971	5e-05	0.0256118
FAM46A	chr6:81745409-81752663	53.9772	18.9904	-1.50708	-2.45376	0.0184	0.577541
SLCO2B1	chr11:75100611-75206463	53.6696	3.8651	-3.79553	-4.95173	0.0002	0.0625102
NCF2	chr1:183554418-183590871	53.2922	18.9587	-1.49107	-2.31152	0.02105	0.638848
MS4A2	chr11:60088388-60098490	53.1282	1.9693	-4.75372	-5.77557	5e-05	0.0256118
CFP	chrX:47623990-47629908	53.0062	16.3676	-1.69532	-2.32209	0.02175	0.651634
SYTL2	chr11:85694218-85811023	52.4271	9.51927	-2.46139	-2.6488	0.018	0.5674
BCL2A1	chr15:79960888-79971201	50.5257	4.5744	-3.46536	-3.36884	0.0033	0.237246
PIWIL4	chr11:94575009-94621424	49.3965	15.7587	-1.64827	-2.31798	0.0273	0.766249
CEACAM8,PSG3	chr19:42579443-42740335	49.3892	0.145843	-8.40364	-8.15024	0.00445	0.27537
SPARC	chr5:151661445-151686902	49.117	19.3312	-1.34529	-2.04475	0.04	0.988677
HLA-DQA1	chr6:32632908-32647087	48.9734	7.71229	-2.66677	-3.53717	0.0013	0.169418
FOSB	chr19:45468061-45475273	48.6429	6.97137	-2.80272	-3.96281	0.0001	0.0433894
FKBP5	chr6:35573442-35688903	48.4021	156.762	1.69544	2.68114	0.0084	0.3635
ICAM1	chr19:10270535-10286697	48.0356	6.85007	-2.80992	-3.34067	0.00565	0.277837
NDST2,RP11-574K11.31	chr10:73798020-73811790	47.5777	10.6407	-2.16069	-2.8623	0.00735	0.328576
TMEM176B	chr7:150791284-150805216	46.6959	5.98383	-2.96415	-3.62893	0.0107	0.39132
DEFA4	chr8:6935691-6936894	45.9818	0	#NUM!		5e-05	0.0256118
PRCP	chr11:82822948-82900401	45.7879	17.5518	-1.38335	-2.26612	0.0366	0.929614
KRT19	chr17:41523614-41528275	43.4504	8.91218	-2.28552	-2.76618	0.01105	0.39132
CSTA	chr3:122325181-122342020	43.0757	9.7765	-2.13948	-3.18831	0.0267	0.754577
RGS13	chr1:192636165-192660264	42.3505	5.3906	-2.97386	-4.48427	0.013	0.440269
SMIM3	chr5:150777953-150796760	42.318	16.4493	-1.36325	-2.18324	0.04985	0.991696
ODC1	chr2:10440068-10448364	42.2898	117.209	1.47071	2.54609	0.0223	0.666488
PLAC8	chr4:83087774-83088443	41.9694	9.66483	-2.11852	-3.30983	0.0332	0.875858
ADAMDEC1	chr8:24384478-24406071	41.868	10.4916	-1.99662	-2.74318	0.0106	0.39132
RP11-345J4.5	chr16:29424706-29424826	41.0552	0	#NUM!		0.0245	0.708138
NME1-NME2	chr17:51166316-51171845	41.0381	106.099	1.37038	2.05108	0.04135	0.991696
ANXA3	chr4:78551678-78610565	40.6071	2.94261	-3.78656	-4.39179	0.00055	0.115253
NOTCH2	chr1:119909264-120069611	39.7958	14.6459	-1.44211	-2.33728	0.0253	0.724448
PSMB8-AS1	chr6:32845071-32853907	39.706	14.0265	-1.5012	-2.00709	0.0461	0.991696
RHOBTB3	chr5:95731199-95796526	39.2968	7.49408	-2.39059	-1.78591	0.01955	0.604886
DPYD	chr1:97077739-97920973	38.5939	15.2058	-1.34375	-2.07543	0.03675	0.929614
RAB20	chr13:110523061-110561714	38.3162	1.77224	-4.43431	-5.85295	0.0003	0.0801761
KLF4	chr9:107484846-107490119	38.1962	12.3146	-1.63307	-2.47234	0.02475	0.712572
SIGLEC10	chr19:51410018-51415944	37.9571	12.4828	-1.60442	-2.17428	0.0314	0.844685
SQLE	chr8:124998478-125022450	37.8743	96.2681	1.34584	2.30035	0.03255	0.864274
IL1RL1	chr2:102311523-102352541	37.8239	10.8827	-1.79726	-2.61075	0.0111	0.39132
LRPAP1	chr4:3506351-3532423	37.7566	13.9084	-1.44077	-2.35873	0.0237	0.697392
SCIMP	chr17:5206860-5234737	37.7337	1.23522	-4.93301	-1.26448	0.00785	0.347141
C21orf91	chr21:17788876-17819345	37.2644	12.7645	-1.54566	-2.05149	0.03695	0.934032
PTGS2	chr1:186671724-186680410	36.9281	6.53235	-2.49905	-3.48867	0.00155	0.18929
SEMA7A	chr15:74409941-74433936	36.7374	3.58295	-3.35803	-5.32691	0.0043	0.267434
TGFBR2	chr3:30606560-30699520	36.6174	11.7855	-1.63552	-2.58425	0.01015	0.39132
CCDC88B	chr11:64340237-64357531	36.5722	11.7035	-1.64381	-2.50836	0.01215	0.417229
RAB44	chr6:36697860-36734055	35.6774	9.99188	-1.83618	-2.46819	0.01865	0.581429
SLC8A3	chr14:70044222-70188938	35.3185	5.93172	-2.5739	-2.71511	0.01835	0.576462
CD24	chr6:106969828-106974716	34.9051	0.619406	-5.81641	-6.3312	0.00035	0.0902682
NGFRAP1	chrX:103376421-103378081	34.1398	97.7658	1.51788	2.07168	0.0385	0.960703
ITGA2B	chr17:44371815-44389621	34.052	118.978	1.80489	2.80905	0.006	0.291934
LAPTM4B	chr8:97775787-97852671	33.9506	98.4952	1.53661	2.65136	0.0197	0.609016
FKBP4	chr12:2794985-2805305	33.4955	104.443	1.64068	2.75187	0.0154	0.508931
FERMT2	chr14:52857264-52951033	33.3298	4.73236	-2.81618	-3.67363	0.0022	0.223107
LRP1	chr12:57128466-57213417	32.9153	11.082	-1.57054	-2.54727	0.0138	0.462689
TGFBI	chr5:136028985-136064110	32.5898	87.5596	1.42585	2.42451	0.0294	0.801998
AMPD3	chr11:10450333-10507930	31.5203	4.32249	-2.86635	-3.22215	0.0028	0.237246
CCL4	chr17:36103847-36105631	30.8816	1.19813	-4.6879	-2.47446	0.00645	0.306585
MMP9	chr20:46008927-46016567	30.869	0.271866	-6.82712	-7.59125	0.0017	0.204894
CTTNBP2	chr7:117710651-117873453	30.8301	11.0395	-1.48167	-2.16423	0.0393	0.97597
FAM20C	chr7:192238-260907	30.2806	0.925705	-5.0317	-4.65808	0.0001	0.0433894
ADAMTS7	chr15:78759202-78811343	30.2252	1.95434	-3.951	-1.34435	0.0093	0.373224
MAF	chr16:79599206-79600714	30.0744	3.5657	-3.07628	-2.13608	0.01785	0.564118
CD38	chr4:15778351-15853251	29.9681	4.86806	-2.62201	-3.75711	0.00065	0.129732
BACE2	chr21:41167973-41282531	29.7131	2.64506	-3.48973	-4.98743	5e-05	0.0256118
PLBD1	chr12:14503664-14567817	29.6449	3.41459	-3.118	-4.09355	0.0026	0.232149
HK3	chr5:176880848-176899297	28.7839	2.11376	-3.76738	-4.01101	0.00035	0.0902682
CALB2	chr16:71358738-71390483	28.2873	2.13329	-3.729	-4.10846	0.00125	0.166431
SERPINB2	chr18:63887743-63936110	27.9265	2.85345	-3.29086	-3.86133	0.00115	0.16005
FAM102A	chr9:127940591-127980920	27.7747	1.53137	-4.18088	-5.2987	0.0001	0.0433894
TAGAP	chr6:159034485-159045048	27.749	6.52626	-2.08811	-3.08075	0.0066	0.306585
APOL3	chr22:36140243-36160741	27.7479	5.18275	-2.42059	-2.6187	0.02845	0.781493
RARRES3	chr11:63539558-63546554	27.6907	3.11657	-3.15137	-4.45968	0.00455	0.276114
CD83	chr6:14117955-14136922	26.9012	7.03457	-1.93514	-2.53774	0.02775	0.774752
SLAMF7	chr1:160739290-160754963	26.553	3.93656	-2.75387	-3.36148	0.00325	0.237246
PARP10	chr8:143977159-143986496	26.401	9.10372	-1.53607	-2.15806	0.03325	0.87655
LTF	chr3:46435980-46459790	26.3596	0.108795	-7.92058	-7.28138	0.0326	0.864979
ASB2	chr14:93934161-93976551	26.3559	0.248323	-6.72976	-6.57151	0.00185	0.219389
GNLY	chr2:85694441-85698840	26.1297	1.9892	-3.71543	-5.0051	0.0041	0.256292
MX1	chr21:41426246-41459213	25.5791	5.97721	-2.09742	-2.67783	0.01275	0.434596
TTYH2	chr17:74213599-74262020	25.5334	8.20505	-1.6378	-2.17968	0.04645	0.991696
IFIT3	chr10:89328057-89340999	25.4715	3.5649	-2.83695	-3.39633	0.0036	0.256292
TBC1D2	chr9:98198983-98255691	25.217	3.86947	-2.70419	-3.32059	0.00465	0.276114
CPT1A	chr11:68754623-68841886	24.8852	59.4387	1.25611	2.00481	0.0475	0.991696
GFI1	chr1:92470856-92486732	24.862	5.03378	-2.30423	-3.48363	0.001	0.150535
PARP12	chr7:140023617-140062867	24.5297	7.37923	-1.73299	-2.32175	0.03845	0.960105
MAGED1	chrX:51803074-51902359	24.3954	68.9666	1.49929	2.27265	0.0225	0.670293
SAMD9L	chr7:93130010-93148268	24.2747	6.72455	-1.85195	-2.83998	0.007	0.315608
PLAU	chr10:73911181-73917501	24.2058	4.889	-2.30774	-2.80844	0.0095	0.378778
HMGCR	chr5:75336615-75364216	24.0181	57.4218	1.25748	2.01079	0.0476	0.991696
SUCNR1	chr3:151873673-151884621	23.9957	8.49397	-1.49826	-2.29605	0.03485	0.908341
SLC2A6	chr9:133470925-133479082	23.9927	4.93078	-2.28271	-2.83728	0.01145	0.395771
TCN2	chr22:30607148-30627378	23.8253	3.30656	-2.84909	-3.7008	0.00455	0.276114
GIMAP4	chr7:150567436-150574010	23.5299	6.04319	-1.96111	-2.36645	0.02455	0.709028
KAT2B	chr3:20040321-20154404	23.4966	6.37082	-1.8829	-2.55719	0.0133	0.448781
LACC1	chr13:43879460-43894107	23.35	9.11214	-1.35756	-1.97564	0.04665	0.991696
FAM26F	chr6:116462008-116463877	23.275	4.69051	-2.31097	-3.11424	0.02305	0.684466
CCL23	chr17:36013059-36017888	22.9567	1.98303	-3.53314	-2.31711	0.0479	0.991696
CDK15	chr2:201790531-201895552	22.876	4.60551	-2.3124	-2.74604	0.01625	0.529431
VSTM1	chr19:54040827-54063840	22.6986	0.320018	-6.14831	-5.08088	0.01775	0.561921
TNFAIP3	chr6:137867326-137883308	22.6757	3.74485	-2.59817	-3.59984	0.0022	0.223107
IL2RB	chr22:37125839-37149888	22.6229	0.934619	-4.59726	-5.46729	0.00035	0.0902682
CEACAM1	chr19:42507303-42561207	22.5205	0.236259	-6.57472	-6.38805	0.0028	0.237246
BTN2A2	chr6:26383191-26394862	22.3417	6.63571	-1.75141	-2.50859	0.0199	0.613655
SIGLEC1	chr20:3686969-3708774	21.9187	1.24907	-4.13323	-3.11301	0.0037	0.256292
CCL4L1	chr17:36211124-36212872	21.598	3.68976	-2.5493	-2.52025	0.01855	0.580274
GPR160	chr3:170037852-170086572	21.5117	5.35523	-2.0061	-2.5627	0.0157	0.517455
CISH	chr3:50606450-50611870	21.4869	5.14857	-2.06121	-2.45048	0.0199	0.613655
CD1A	chr1:158254417-158258269	21.3929	1.83331	-3.54461	-4.48568	0.0013	0.169418
TUBB6	chr18:12307143-12326580	21.3497	68.2087	1.67574	2.49328	0.01335	0.450056
MEGF9	chr9:120600839-120714460	21.0961	7.55528	-1.48142	-2.3128	0.0256	0.730769
NDFIP2	chr13:79481334-79556080	21.0929	5.13512	-2.03829	-2.83503	0.0074	0.330011
RP11-7F17.1	chr14:76969291-76969474	20.9916	0	#NUM!		0.00225	0.223107
ATP10A	chr15:25677280-25863634	20.9752	6.2485	-1.74711	-2.65882	0.0107	0.39132
HTRA4	chr8:38974166-38988477	20.82	0.446291	-5.54384	-5.54208	0.00065	0.129732
RAP1GAP2	chr17:2796504-3037819	20.6706	7.60038	-1.44344	-2.25763	0.0305	0.825896
PADI4	chr1:17308246-17364012	20.5877	1.869	-3.46144	-3.8038	0.0023	0.223107
NRGN	chr11:124739935-124747658	20.36	64.7908	1.67005	2.67306	0.0227	0.67516
TANC1	chr2:159000993-159232707	20.2818	7.40906	-1.45283	-2.06526	0.03715	0.937781
LAX1	chr1:203765163-203778256	20.2434	6.30442	-1.68302	-2.53388	0.0163	0.530592
CLEC17A	chr19:14599678-14611277	20.2354	0	#NUM!		0.0056	0.276114
OAS1	chr12:112932211-112932452	20.1769	3.10349	-2.70074	-3.04972	0.00725	0.324893
PLK3	chr1:44800365-44805954	20.1289	4.91644	-2.03358	-2.4532	0.0213	0.640233
FNIP2	chr4:158769021-158908052	20.0713	8.12082	-1.30543	-2.06424	0.0464	0.991696
RP11-609D21.3	chr17:6770591-6775647	20.0508	4.94607	-2.01931	-2.45169	0.023	0.683532
NR4A2	chr2:156324431-156342345	20.0428	5.08587	-1.97852	-2.24968	0.03755	0.944023
THBS1	chr15:39581021-39599181	19.9749	102.065	2.35323	3.65113	0.00045	0.100585
MAOB	chrX:43766529-43882270	19.8749	4.01072	-2.30901	-3.02858	0.01185	0.408067
FBP1	chr9:94603145-94639505	19.8508	0.483125	-5.36065	-6.21079	0.00095	0.143594
PROCR	chr20:35174708-35177433	19.7018	4.0093	-2.29691	-2.29956	0.03145	0.845414
LGALS3BP	chr17:78971256-78979894	19.6655	1.32362	-3.8931	-4.39913	0.0008	0.137232
LPPR3	chr19:812488-822941	19.6556	6.0623	-1.697	-2.29888	0.0413	0.991696
AC020571.3	chr2:196260170-196264280	19.6387	5.07628	-1.95185	-2.25486	0.04555	0.991696
PAQR5,Y_RNA	chr15:69298960-69408770	19.5689	2.9216	-2.74373	-2.93516	0.01125	0.39132
CTD-3252C9.4	chr19:13833057-13837816	19.5539	5.03111	-1.95851	-2.83973	0.00945	0.377192
SYN3	chr22:32983694-32983873	19.4316	0	#NUM!		0.0033	0.237246
APOL1	chr22:36253095-36267528	19.4306	5.50144	-1.82045	-2.19427	0.0359	0.920748
FCN1	chr9:134902198-134905687	19.2866	3.52953	-2.45005	-3.26058	0.00585	0.286146
HIC1	chr17:2055124-2059836	19.0645	0.464029	-5.36053	-2.84093	5e-05	0.0256118
PIK3R3	chr1:46040136-46132790	18.457	1.9317	-3.25623	-4.03357	0.00075	0.131094
GALM	chr2:38666090-38734886	18.4079	4.75226	-1.95364	-2.32605	0.0251	0.71928
PHGDH	chr1:119711895-119744222	18.3122	49.5336	1.4356	2.3133	0.0422	0.991696
GPR34	chrX:41520322-41923349	18.2718	2.41386	-2.92021	-2.76725	0.02985	0.811872
NR1H3	chr11:47248925-47269083	18.254	4.25844	-2.09982	-2.36283	0.0275	0.76952
FST	chr5:53480480-53487133	18.2081	2.08382	-3.12727	-3.52274	0.00315	0.237246
CD22,U62631.5	chr19:35328835-35347400	18.0978	1.32766	-3.76885	-3.42402	0.00235	0.223107
KCNQ1	chr11:2444706-2849098	18.095	4.88698	-1.88858	-2.36816	0.0257	0.73249
EPAS1	chr2:46294096-46386700	18.0407	1.15402	-3.96652	-4.65175	0.0002	0.0625102
CDK6	chr7:92604920-92836653	17.9891	56.2654	1.64512	2.63969	0.01065	0.39132
GBP4	chr1:89191223-89198928	17.9714	2.66271	-2.75473	-3.69999	0.0021	0.223107
LINC00926	chr15:57299339-57307765	17.919	2.86898	-2.64288	-3.63797	0.00125	0.166431
DUSP4	chr8:29335221-29350592	17.8741	4.70527	-1.92552	-2.51785	0.0354	0.917489
GBP1	chr1:89052235-89065227	17.6996	1.31457	-3.75105	-4.64178	0.00035	0.0902682
FABP3	chr1:31365629-31373055	17.6931	1.9171	-3.20619	-3.77649	0.02245	0.669344
STX11	chr6:144150426-144188908	17.6634	5.58271	-1.66172	-2.25391	0.0478	0.991696
EGR3	chr8:22687371-22693230	17.6551	2.26017	-2.96558	-3.57882	0.0016	0.193474
EFCAB13,ITGB3,RP11-290H9.2	chr17:47253849-47441288	17.5466	82.3898	2.23127	2.94609	0.00475	0.276114
CEBPE	chr14:23119183-23119483	17.5374	0.901216	-4.28242	-5.25243	0.00325	0.237246
IFIH1	chr2:162266968-162318817	17.499	5.27763	-1.72931	-2.24372	0.0285	0.781493
MLPH	chr2:237485666-237555262	17.3078	0.338385	-5.67661	-5.68333	0.0001	0.0433894
C3	chr19:6677848-6720520	17.3049	0.30238	-5.83867	-6.62795	5e-05	0.0256118
HP	chr16:72056225-72061055	17.2635	0.921721	-4.22725	-4.20373	0.00115	0.16005
MYLIP	chr6:16129241-16148311	17.1855	3.24592	-2.40449	-2.79715	0.0121	0.415899
RP11-556H2.3	chr16:79101233-79101427	17.1675	0	#NUM!		0.00225	0.223107
TLR4	chr9:117704319-117723545	16.9916	6.94458	-1.29086	-1.99548	0.0455	0.991696
NFAM1	chr22:42379194-42432413	16.8457	3.67547	-2.19638	-3.19079	0.00415	0.258978
DHRS3	chr1:12567916-12617649	16.818	3.17472	-2.4053	-2.53173	0.0176	0.559092
APOL6	chr22:35648446-35668492	16.7663	4.71395	-1.83056	-2.85006	0.00745	0.33184
GPR65	chr14:88004957-88014957	16.5281	6.25332	-1.40223	-2.07877	0.04845	0.991696
HSD17B14	chr19:48812896-48836686	16.4477	1.68232	-3.28937	-3.48732	0.0025	0.225987
ID3	chr1:23557918-23559394	16.4215	0.851114	-4.27009	-5.20997	0.00435	0.270088
KBTBD11	chr8:1973905-2006939	16.4153	6.16834	-1.41208	-2.16713	0.0391	0.972385
CMA1	chr14:24505306-24507480	16.2453	0.601349	-4.75567	-5.48448	0.0072	0.323045
CCRL2	chr3:46407277-46409573	16.1627	3.78615	-2.09387	-2.65725	0.02785	0.776956
TRIM69	chr15:44729214-44733996	16.0266	4.74925	-1.7547	-2.36031	0.03565	0.920748
PDLIM1	chr10:95237565-95291026	15.933	76.0627	2.25517	3.57616	0.00525	0.276114
ATP6V0D2	chr8:86098938-86154223	15.8062	0.90941	-4.11942	-4.92162	0.00055	0.115253
CEACAM3	chr19:41808470-41808656	15.5898	0	#NUM!		0.0041	0.256292
MICAL2	chr11:12110679-12263791	15.4715	74.0391	2.25867	1.8579	0.03725	0.9384
ANKRD28	chr3:15667186-15724577	15.3265	65.1287	2.08727	2.80724	0.025	0.716971
GIMAP1,GIMAP1-GIMAP5,GIMAP5	chr7:150716605-150743765	15.1546	3.26299	-2.21549	-2.53362	0.01625	0.529431
OR8G3P	chr11:124214509-124215903	15.1285	0.315383	-5.58402	-5.88576	0.00685	0.309981
SCN4B	chr11:118133378-118152833	14.9891	1.22115	-3.61761	-3.92996	0.0005	0.10598
LFNG	chr7:2513327-2529267	14.8283	4.26842	-1.79658	-2.19003	0.03455	0.902435
SDC3	chr1:30869468-30878661	14.352	3.09167	-2.21479	-2.98316	0.0096	0.381939
CACNA2D3	chr3:54968465-55074533	14.2393	1.8243	-2.96446	-2.96076	0.0125	0.427259
CEACAM3	chr19:41807952-41808153	14.1323	0	#NUM!		0.00245	0.223107
SLFN5	chr17:35258658-35273656	13.9432	1.97783	-2.81757	-3.88878	0.0008	0.137232
EPG5	chr18:45847612-45967263	13.9363	5.39878	-1.36815	-2.11733	0.03235	0.859582
TNFSF15	chr9:114788520-114788898	13.8975	0	#NUM!		0.00245	0.223107
FCGR3A	chr1:161541761-161549029	13.7706	1.07541	-3.67863	-4.46192	0.0013	0.169418
RP11-141B14.1	chr2:113887421-113887625	13.4441	0	#NUM!		0.00245	0.223107
VCAN	chr5:83471549-83541526	13.365	38.6204	1.5309	2.46489	0.0221	0.661046
RN7SL138P	chr17:30959771-30960156	13.3491	3.83902	-1.79794	-2.20223	0.0469	0.991696
GPR97	chr16:57673326-57689380	13.3174	1.42518	-3.22409	-3.42064	0.0038	0.256292
MGAT4A	chr2:98619103-98731086	13.2814	5.1053	-1.37934	-2.11199	0.03865	0.963794
DOPEY2	chr21:36156847-36294448	13.1453	4.4649	-1.55784	-1.6159	0.0433	0.991696
CD40	chr20:46118353-46129716	13.1181	2.93482	-2.16021	-2.6762	0.03055	0.826643
GBP3	chr1:89006675-89022825	13.0028	3.88542	-1.74268	-2.07338	0.04355	0.991696
DFNA5	chr7:24698350-24757790	12.9839	3.2769	-1.98632	-2.20625	0.03465	0.904407
CLTCL1	chr22:19179474-19239378	12.7421	1.67597	-2.92654	-3.14357	0.02835	0.781493
RP11-334C17.5	chr17:80200668-80206519	12.6869	2.01899	-2.65164	-2.75044	0.01235	0.422916
PRF1	chr10:70597347-70600906	12.3753	2.06232	-2.58512	-3.16146	0.0117	0.403278
HBD	chr11:5232353-5234570	12.3643	104.996	3.08607	4.75941	0.00095	0.143594
RP11-557H15.4	chr6:134524755-134539904	12.2819	0.331361	-5.21198	-4.51446	0.0059	0.287828
GCH1	chr14:54841982-54902738	12.2494	2.94618	-2.0558	-2.4722	0.02855	0.782283
FCAR	chr19:54874253-54890475	12.2307	2.28629	-2.41943	-2.46831	0.0207	0.633032
LRRK2	chr12:40225166-40369285	12.0016	1.10485	-3.4413	-4.3729	0.0008	0.137232
GIPR	chr19:45668293-45683771	11.9759	2.77345	-2.11039	-2.48776	0.02685	0.756497
ITM2A	chrX:79360379-79367419	11.911	57.9083	2.28147	3.47376	0.0061	0.296019
MYBPH	chr1:203168626-203169388	11.8606	0	#NUM!		0.00095	0.143594
ABCA1	chr9:104799826-104928042	11.8068	0.380565	-4.95533	-5.88898	5e-05	0.0256118
FCHO2	chr5:72968500-73090526	11.6565	3.77953	-1.62486	-2.07092	0.04335	0.991696
CD59	chr11:33703015-33708347	11.6556	3.91231	-1.57493	-2.19983	0.04005	0.988677
CACNA1H	chr16:1212131-1215447	11.6422	1.79442	-2.69777	-3.16339	0.00805	0.355134
EIF4A1,SENP3,SENP3-EIF4A1,TNFSF12-TNFSF13	chr17:7558309-7579160	11.6282	1.5374	-2.91906	-2.88322	0.00975	0.386656
SLC2A5	chr1:9035098-9088376	11.5931	3.01337	-1.94382	-2.53689	0.0221	0.661046
CACNA1H	chr16:1190216-1210487	11.4592	1.61522	-2.8267	-2.56449	0.0224	0.668394
PLXNA1	chr3:126988670-127037387	11.2575	2.14836	-2.38958	-3.31257	0.0032	0.237246
EPB41L1	chr20:36092787-36232827	11.2261	0.163432	-6.10202	-6.71493	5e-05	0.0256118
C5orf56	chr5:132454066-132454271	11.1905	0	#NUM!		0.0041	0.256292
SLCO4C1	chr5:102233985-102296449	11.1222	1.8374	-2.59771	-3.2891	0.0071	0.319335
DBNL	chr7:44044649-44062767	11.028	3.86131	-1.51401	-2.06229	0.0433	0.991696
YAP1P1	chr6:147409953-147410189	10.9305	0	#NUM!		0.00095	0.143594
THEM5	chr1:151852427-151852654	10.9147	0	#NUM!		0.0019	0.219667
SCGB1A1	chr11:62409782-62412167	10.9038	1.34305	-3.02124	-3.60968	0.0045	0.276114
TPSG1	chr16:1217945-1224791	10.7933	1.84136	-2.55129	-3.44971	0.03345	0.879935
AC011899.9	chr7:157854594-157869199	10.4723	0.0260135	-8.65311	-7.50291	0.00925	0.372028
SKIL	chr3:170357620-170396835	10.3967	3.20373	-1.69831	-2.39036	0.02335	0.689489
GDF15	chr19:18386260-18389213	10.3714	1.45225	-2.83625	-3.4402	0.0129	0.438493
CMKLR1	chr12:108288043-108339294	10.3453	3.37719	-1.61509	-2.10931	0.0426	0.991696
MEF2C	chr5:88717663-88883367	10.3424	47.2783	2.1926	3.51305	0.00135	0.174089
TMEM86A	chr11:18704501-18704869	10.3035	1.42613	-2.85296	-3.43221	0.0061	0.296019
PHLDA1	chr12:76025444-76031371	10.29	1.91364	-2.42685	-2.92645	0.00995	0.39132
SLC15A2	chr3:121894289-121944124	10.177	2.43897	-2.06096	-2.07561	0.04495	0.991696
LRRN4	chr20:6052337-6052593	10.1634	0	#NUM!		0.0041	0.256292
FMNL3	chr12:49636496-49707414	10.1295	2.96007	-1.77486	-2.65669	0.00905	0.366795
CDH17	chr8:94127159-94197287	10.0707	0.145049	-6.11748	-6.40453	0.00365	0.256292
MYOF	chr10:93306433-93482310	10.047	1.64419	-2.61132	-3.35466	0.00475	0.276114
OAS3	chr12:112938496-112973364	10.0238	2.88224	-1.79817	-2.42785	0.02335	0.689489
CRLF2	chrX:1186229-1186435	10.0086	0	#NUM!		0.0056	0.276114
F13A1	chr6:6144071-6320848	10.0079	102.051	3.35007	5.28049	5e-05	0.0256118
GPR137B	chr1:236142559-236210416	9.99488	2.91917	-1.77563	-2.10158	0.0407	0.991696
EHF	chr11:34663033-34663285	9.97485	0	#NUM!		0.0004	0.0964209
MATR3	chr5:139307188-139331618	9.90972	29.6281	1.58005	2.22027	0.032	0.855405
RARRES1	chr3:158696933-158732243	9.87212	1.21816	-3.01866	-3.57758	0.00695	0.314121
SMAD6	chr15:66702531-66781982	9.85381	1.71002	-2.52667	-2.6575	0.0333	0.877241
CDH23	chr10:71801437-71801650	9.85067	0	#NUM!		0.0041	0.256292
RP11-212I21.2	chr16:55426746-55429553	9.84411	1.53003	-2.6857	-2.52127	0.0287	0.784644
AC018890.6	chr2:174559481-174682775	9.80837	0	#NUM!		0.03275	0.867087
TMEM150C	chr4:82483173-82504633	9.69093	1.72541	-2.4897	-2.99866	0.01325	0.447503
PEG10	chr7:94656526-94669695	9.67456	0.584244	-4.04955	-2.80797	0.00465	0.276114
MARCKSL1	chr1:32333831-32336173	9.647	33.4093	1.7921	2.57707	0.0332	0.875858
TTC27	chr2:32628131-32821055	9.61929	27.8338	1.53284	2.0252	0.04305	0.991696
IL32	chr16:3065788-3068991	9.59466	0	#NUM!		0.00245	0.223107
GPR183	chr13:99238435-99340936	9.53997	31.5248	1.72443	2.29044	0.03535	0.917489
DPP4	chr2:161991844-162074314	9.53503	2.17638	-2.1313	-2.49149	0.01865	0.581429
RAB42	chr1:28592587-28596426	9.53056	0.960185	-3.31118	-3.91998	0.00185	0.219389
APOL4	chr22:36189127-36201808	9.52696	1.6033	-2.57097	-2.88282	0.0094	0.37601
C2,XXbac-BPG116M5.17	chr6:31927979-31945900	9.50751	0.18981	-5.64644	-5.2816	0.0039	0.256292
HTRA3	chr4:8269766-8307130	9.48051	44.2938	2.22407	3.28383	0.0049	0.276114
PPFIBP2	chr11:7549461-7653754	9.36951	2.17858	-2.10458	-2.04657	0.03965	0.981431
ADAMTS14	chr10:70672615-70762441	9.34764	1.70006	-2.45902	-2.67508	0.01135	0.392682
TGM2	chr20:38128457-38165193	9.25842	1.53058	-2.59669	-3.14034	0.0085	0.3635
KCNH2	chr7:150944952-150974780	9.25557	26.8801	1.53815	2.23868	0.0378	0.949014
SLC28A3	chr9:84275588-84340687	9.24057	0.730792	-3.66045	-4.193	0.0014	0.178662
SLC24A1	chr15:65618516-65618727	9.23943	0	#NUM!		0.0056	0.276114
HBB	chr11:5225384-5227059	9.21456	201.15	4.44821	7.43521	0.0001	0.0433894
ANKRD18A	chr9:38549455-38549653	9.15121	0	#NUM!		0.01035	0.39132
OLR1	chr12:10158161-10169300	9.1463	0.230954	-5.30751	-5.15716	0.0013	0.169418
CPXM1	chr20:2793996-2800548	8.91385	29.8642	1.74429	2.3166	0.02865	0.783858
SMAD7	chr18:48919850-48951899	8.88524	1.03092	-3.10748	-3.16335	0.00585	0.286146
PPAP2B	chr1:56494693-56579323	8.88461	1.5218	-2.54553	-3.03484	0.0115	0.397127
C5orf56	chr5:132455200-132455420	8.85829	0	#NUM!		0.0041	0.256292
KIF21B	chr1:200969384-201023614	8.83335	2.73299	-1.69248	-2.35655	0.02	0.616224
IFIT2	chr10:89306002-89309030	8.82413	1.71131	-2.36635	-2.82668	0.0183	0.575381
EMP1	chr12:13196741-13219940	8.8097	45.7119	2.3754	3.76779	0.0003	0.0801761
PRKAR2B	chr7:107044658-107161813	8.79701	44.4903	2.33841	3.41708	0.00185	0.219389
CTB-61M7.2	chr19:54890527-54891532	8.76615	1.84174	-2.25088	-2.76889	0.04175	0.991696
SLC7A1	chr13:29509402-29595650	8.73758	23.9816	1.45662	2.32668	0.0283	0.781493
COL17A1	chr10:104031243-104033948	8.71799	0	#NUM!		5e-05	0.0256118
DYSF	chr2:71453694-71686763	8.6831	0.61099	-3.82899	-3.14154	0.0026	0.232149
DNMT3B	chr20:32762509-32809362	8.6687	28.8563	1.735	2.45532	0.02375	0.697392
TNS1	chr2:217799792-217920232	8.64989	1.96205	-2.14032	-2.89737	0.0077	0.342149
COL9A2	chr1:40300522-40312608	8.62148	1.72469	-2.3216	-2.74373	0.0217	0.650665
TOX2	chr20:43973375-44069616	8.60143	0.386296	-4.4768	-4.46115	0.00115	0.16005
AFF2	chrX:148500885-148995476	8.58429	3.15563	-1.44377	-1.97231	0.04915	0.991696
TAP2,XXbac-BPG246D15.9	chr6:32821525-32838735	8.58127	1.21608	-2.81895	-2.32776	0.02545	0.727614
THBS4	chr5:80082496-80083230	8.5665	0.695698	-3.62217	-3.14232	0.00225	0.223107
C8G	chr9:136945148-136946971	8.52641	0.782238	-3.44626	-3.18347	0.0078	0.345344
NCAM1	chr11:113276870-113278430	8.48349	0.477108	-4.15227	-1.73896	0.0232	0.687813
FLT3	chr13:28003130-28100556	8.4578	22.8045	1.43097	2.05576	0.03935	0.97597
ID1	chr20:31605332-31606515	8.39927	1.59172	-2.39968	-2.31812	0.03125	0.841264
ADRB2	chr5:148825244-148825356	8.39208	1.58058	-2.40857	-3.10291	0.00565	0.277837
CR1	chr1:207552093-207641769	8.30405	0.751091	-3.46676	-3.8291	0.00095	0.143594
LIN7A	chr12:80792525-80937673	8.30039	0.899583	-3.20585	-3.71242	0.00235	0.223107
DDIT4L	chr4:100185775-100190369	8.212	0.480888	-4.09396	-4.63952	0.00125	0.166431
DEFA8P	chr8:6950600-6951885	8.21062	0	#NUM!		5e-05	0.0256118
SYN3	chr22:32969282-32969547	8.13493	0	#NUM!		0.0007	0.129732
SLC35F2	chr11:107790986-107858752	8.13398	23.4885	1.52992	2.04745	0.0421	0.991696
TSPAN33	chr7:129144791-129169712	7.99497	31.6853	1.98665	2.93582	0.01005	0.39132
SMPDL3A	chr6:122789428-122809725	7.97156	1.25012	-2.6728	-2.67486	0.01845	0.578618
PDE4B	chr1:66266070-66374571	7.9437	1.00717	-2.9795	-3.30367	0.00325	0.237246
KIAA0125	chr14:105853929-106116618	7.93787	28.3583	1.83695	1.99425	0.03715	0.937781
MARCO	chr2:118942298-118994664	7.87656	0.498888	-3.98078	-4.36528	0.0033	0.237246
IFIT1	chr10:89406215-89406478	7.8537	1.65512	-2.24644	-2.62537	0.0297	0.808388
SNCA	chr4:89724101-89837248	7.82056	22.0908	1.4981	2.03937	0.04075	0.991696
LIPE-AS1	chr19:42571392-42571607	7.81487	0	#NUM!		0.0091	0.366795
CH17-472G23.4	chr1:120503605-120504458	7.76087	0	#NUM!		0.0245	0.708138
KCNJ5	chr11:128891392-128921162	7.70024	0.270854	-4.82932	-3.14362	0.04455	0.991696
ACSM3	chr16:20764102-20806384	7.69971	1.50828	-2.3519	-2.51985	0.019	0.589848
CHST15	chr10:124007700-124046724	7.66277	0.783067	-3.29066	-3.50399	0.0028	0.237246
PGBD5	chr1:230321645-230425846	7.65796	0.375456	-4.35024	-4.91398	0.00075	0.131094
TMEM98	chr17:32941811-32941884	7.65047	1.80259	-2.08548	-2.44762	0.0478	0.991696
GPR84	chr12:54362413-54364393	7.63291	0.744818	-3.35727	-3.79478	0.0063	0.304522
AP003774.1	chr11:64325115-64327491	7.59529	0	#NUM!		0.0056	0.276114
NCF1B	chr7:73232195-73232420	7.48678	0	#NUM!		0.0056	0.276114
KLRF2	chr12:9896666-9896892	7.38051	0	#NUM!		0.0056	0.276114
PIPOX	chr17:28953921-28954147	7.38051	0	#NUM!		0.0056	0.276114
GIMAP8	chr7:150450834-150479393	7.37283	1.20709	-2.61069	-3.08699	0.01	0.39132
BIRC3	chr11:102321840-102339304	7.36228	2.336	-1.65611	-2.07837	0.0436	0.991696
KRT79	chr12:52821418-52834477	7.31067	0.651826	-3.48745	-3.95166	0.00335	0.239906
CD93	chr20:23079352-23086326	7.26672	21.2211	1.54612	2.42435	0.0236	0.695757
SEMA6B	chr19:4542586-4559706	7.07405	1.65248	-2.0979	-2.25416	0.0321	0.855405
DRD2	chr11:113408884-113424647	7.03618	0.481229	-3.87	-4.39357	0.0013	0.169418
CORO2A	chr9:98120981-98192586	7.00188	2.05909	-1.76573	-2.21738	0.04235	0.991696
PARM1	chr4:74933269-75050111	6.9828	0.743134	-3.23211	-3.79724	0.00235	0.223107
CTD-2021J15.1	chr3:98984123-98984360	6.97924	0	#NUM!		0.0041	0.256292
CCER2	chr19:38910860-38911581	6.7978	0	#NUM!		0.0041	0.256292
ANKRD13A	chr12:110039740-110039973	6.69499	0	#NUM!		0.0056	0.276114
AP002954.4	chr11:118709021-118709275	6.66383	0	#NUM!		0.00245	0.223107
HLA-DRB1	chr6:32552837-32589829	6.62335	1.39583	-2.24644	-0.185685	0.03625	0.924576
CD109	chr6:73695834-73828316	6.60832	19.1648	1.5361	2.42377	0.0174	0.553692
FCHO2	chr5:72956183-72956417	6.60478	0	#NUM!		0.0056	0.276114
IL9R	chrX:156008582-156009757	6.53389	1.08191	-2.59436	-3.0144	0.0248	0.712899
CDR2	chr16:22381607-22381842	6.51638	0	#NUM!		0.0056	0.276114
RP11-680B3.2	chr3:148900582-148901917	6.46969	1.01756	-2.66859	-3.05901	0.0209	0.637562
HSD17B4	chr5:119452461-119542403	6.44239	0	#NUM!		0.01035	0.39132
TMEM37	chr2:119436913-119438760	6.3679	0.228513	-4.80047	-4.6991	0.0078	0.345344
SPACA3	chr17:32998015-32998252	6.34476	0	#NUM!		0.0056	0.276114
CDKN2B-AS1	chr9:22056494-22056739	6.29409	0	#NUM!		0.0041	0.256292
ADAM12	chr10:126012395-126094119	6.11679	0.458338	-3.73829	-3.9596	0.01495	0.496283
ACSM1	chr16:20686647-20686887	6.09974	0	#NUM!		0.0056	0.276114
HNRNPLL	chr2:38561416-38561656	6.09974	0	#NUM!		0.0056	0.276114
SLC30A2	chr1:26037253-26046597	6.08236	0.142209	-5.41855	-5.51034	0.00385	0.256292
RP11-1167A19.2	chr11:66052362-66068908	6.07061	3.12728	-0.956931	-0.0238626	0.04995	0.991696
LIPE-AS1	chr19:42571068-42571316	6.06318	0	#NUM!		0.0041	0.256292
HMGN5	chrX:81113301-81195279	6.01905	19.341	1.68406	2.30963	0.0431	0.991696
LRRC4B	chr19:50516919-50568204	5.98683	0.19095	-4.97053	-4.86727	0.00205	0.223107
BHLHE41	chr12:26122105-26124961	5.94953	0.366661	-4.02026	-4.24218	0.0045	0.276114
AP1G2	chr14:23559565-23568044	5.91743	1.04413	-2.50267	-2.83068	0.0183	0.575381
IFI44L	chr1:78644487-78645389	5.85625	0.157541	-5.21617	-3.09213	0.0049	0.276114
RET	chr10:43077183-43130345	5.83551	0.195237	-4.90156	-4.75805	0.00095	0.143594
BMPR1A	chr10:86932175-86932822	5.78605	0.602127	-3.26444	-3.60134	0.0024	0.223107
SCGB1A1	chr11:62416491-62417283	5.77399	0.764866	-2.91629	-3.41231	0.031	0.835754
FHL1	chrX:136147545-136211350	5.72567	21.4621	1.90627	2.30355	0.0273	0.766249
ANKRD22	chr10:88821210-88851764	5.70841	0.465487	-3.61628	-3.95489	0.0036	0.256292
AKAP5	chr14:64465579-64474503	5.70216	0.654268	-3.12355	-3.66828	0.00305	0.237246
EDNRB	chr13:77895481-77918722	5.66693	1.24845	-2.18243	-2.53824	0.02695	0.758735
LINC01272	chr20:50267585-50281388	5.62884	0.212544	-4.72701	-4.99727	0.0013	0.169418
AGAP1	chr2:235494817-236131785	5.62706	1.25435	-2.16545	-2.71302	0.01195	0.411127
SYT2	chr1:202590601-202643306	5.58808	1.15286	-2.27713	-2.7822	0.0156	0.514619
NXF3	chrX:103075814-103084869	5.55442	0.557425	-3.31679	-3.12072	0.0171	0.54603
ABCA13	chr7:48278094-48427862	5.53202	0	#NUM!		0.00095	0.143594
GPR153	chr1:6247352-6260918	5.49177	1.00656	-2.44784	-2.70206	0.0178	0.56302
NID1	chr1:235975830-236065117	5.48603	16.4028	1.5801	2.25542	0.0248	0.712898
CTC-231O11.1	chr5:160485471-160487791	5.48144	0.745381	-2.8785	-3.20515	0.0098	0.388221
CLIC3	chr9:136994617-136995669	5.46842	0	#NUM!		5e-05	0.0256118
PPBP	chr4:73985986-73988170	5.46503	213.464	5.28762	7.40637	5e-05	0.0256118
RP11-572O17.1	chr4:1714537-1714802	5.42328	0	#NUM!		0.0033	0.237246
HMGA2	chr12:65824407-65963407	5.38777	16.7218	1.63397	2.21576	0.04835	0.991696
SAMSN1	chr21:14485221-14546318	5.37309	0.691989	-2.95693	-0.429727	0.04995	0.991696
MYBL1	chr8:66562187-66580366	5.29627	0	#NUM!		0.00225	0.223107
BST1	chr4:15733244-15734558	5.22103	0.495852	-3.39635	-3.62385	0.01315	0.444941
RP11-867G2.8	chr11:94542904-94543705	5.19971	0.418537	-3.635	-3.78182	0.0397	0.982009
RP11-452C8.1	chr4:79690361-79690630	5.19182	0	#NUM!		0.0033	0.237246
PLA2G16	chr11:63574785-63614308	5.17288	0.77912	-2.73105	-3.13178	0.0327	0.866386
PYHIN1	chr1:158931621-158977013	5.1598	0.923517	-2.4821	-2.57595	0.0348	0.907679
MSX2	chr5:174729256-174729827	5.12602	0	#NUM!		0.0056	0.276114
UBXN10	chr1:20196201-20196487	5.09319	0	#NUM!		0.00225	0.223107
SORCS2	chr4:7651632-7652047	5.03177	0	#NUM!		0.0003	0.0801761
SCGB1A1	chr11:62415961-62416270	5.03028	0	#NUM!		0.00095	0.143594
ORM1	chr9:114323703-114326451	5.01559	0	#NUM!		5e-05	0.0256118
F2R	chr5:76716098-76735787	4.98806	17.7626	1.83229	2.56664	0.02235	0.667442
COL6A1	chr21:45981868-46005051	4.97402	1.28974	-1.94733	-2.23809	0.04875	0.991696
AC009495.2	chr2:165795031-165811847	4.9688	0.772738	-2.68484	-2.29333	0.0468	0.991696
SKAP1	chr17:48180072-48184798	4.94712	0	#NUM!		0.00075	0.131094
OR7E94P	chr4:79586269-79586544	4.87312	0	#NUM!		0.0033	0.237246
MSRB2	chr10:23122540-23122800	4.78036	0	#NUM!		0.0056	0.276114
MYO6	chr6:75828551-75916363	4.72387	0	#NUM!		0.00225	0.223107
ADCY6	chr12:48766198-48788908	4.7115	29.6644	2.65447	3.55216	0.0014	0.178662
CD200R1	chr3:112921057-112975047	4.70344	1.18637	-1.98716	-2.13814	0.0437	0.991696
SRP54-AS1	chr14:34957705-34957967	4.67319	0	#NUM!		0.0056	0.276114
SACS	chr13:23328826-23375397	4.58688	13.994	1.60922	2.54335	0.0146	0.485977
YAP1P1	chr6:147409509-147409903	4.56604	0	#NUM!		0.00025	0.0726004
FMN1	chr15:32765541-33154719	4.55581	1.49553	-1.60705	-2.04403	0.0488	0.991696
PPFIA4	chr1:203059269-203078728	4.55418	0.170642	-4.73815	-4.56036	0.0037	0.256292
S1PR1	chr1:101236951-101241737	4.54351	1.08566	-2.06523	-2.3036	0.0435	0.991696
LINC01146	chr14:88095377-88095651	4.51368	0	#NUM!		0.0041	0.256292
GRAMD1B	chr11:123577372-123627762	4.49076	1.15437	-1.95985	-2.31221	0.0294	0.801998
CTSE	chr1:206010090-206013784	4.47758	0	#NUM!		0.03605	0.920748
TNF	chr6:31575669-31578322	4.46585	0.612431	-2.86632	-2.71257	0.0153	0.50608
KRT73-AS1	chr12:52603197-52603481	4.45122	0	#NUM!		0.0033	0.237246
SPTA1	chr1:158610633-158686600	4.42338	53.981	3.60923	1.68593	0.021	0.638848
CCL13	chr17:34356498-34358609	4.37264	0	#NUM!		5e-05	0.0256118
KLRF2	chr12:9881598-9896449	4.35605	0.290593	-3.90595	-3.52267	0.0272	0.764606
CLDN10	chr13:95434046-95580671	4.3544	27.0747	2.6364	3.28434	0.0233	0.689116
PZP	chr12:9187664-9187942	4.33168	0	#NUM!		0.0041	0.256292
OR52K3P	chr11:4474590-4476868	4.32704	0.156921	-4.78527	-4.42596	0.0107	0.39132
VCAM1	chr1:100738655-100738991	4.32638	0	#NUM!		0.0007	0.129732
IL10	chr1:206767609-206772484	4.32429	0.888697	-2.2827	-2.52746	0.0428	0.991696
TMEM200A	chr6:130366398-130443377	4.31756	0.907648	-2.25001	-2.33172	0.03105	0.83649
MLXIPL	chr7:73593200-73599663	4.31618	0	#NUM!		5e-05	0.0256118
ARID3B	chr15:74542541-74542837	4.30721	0	#NUM!		0.00245	0.223107
SNX30	chr9:112877848-112881129	4.28266	0	#NUM!		0.0033	0.237246
MCC	chr5:113022103-113294747	4.25558	0.756652	-2.49165	-2.93598	0.01025	0.39132
CALB1	chr8:90093480-90095473	4.24278	0.985847	-2.10558	-2.32034	0.04765	0.991696
RP11-49I11.4	chr18:36189769-36190058	4.24217	0	#NUM!		0.0033	0.237246
FAIM2	chr12:49897987-49901292	4.20671	0	#NUM!		0.0007	0.129732
TOX2	chr20:43915870-43916226	4.20419	0	#NUM!		0.00075	0.131094
ADCYAP1	chr18:904650-912165	4.19095	0.824491	-2.3457	-2.39098	0.0266	0.752327
MTURN	chr7:30134868-30162916	4.18251	15.919	1.92831	2.79743	0.01025	0.39132
FFAR2	chr19:35449796-35451730	4.17553	0.434064	-3.26598	-3.42533	0.0101	0.39132
FAM174B	chr15:92617454-92655755	4.15087	0.411487	-3.33449	-3.54046	0.0064	0.306585
KLHL29	chr2:23708311-23708584	4.14647	0	#NUM!		0.0056	0.276114
CACNA2D1	chr7:82000345-82000618	4.14647	0	#NUM!		0.0056	0.276114
BTLA	chr3:112462773-112499338	4.13932	0.226532	-4.1916	-4.22362	0.0011	0.16005
KLRC2,KLRC3,RP11-277P12.6	chr12:10409949-10442398	4.12265	0.370271	-3.47692	-3.04042	0.0123	0.421595
PZP	chr12:9161832-9162115	4.12049	0	#NUM!		0.0041	0.256292
COL21A1	chr6:56057012-56057295	4.12049	0	#NUM!		0.0041	0.256292
RHAG	chr6:49605154-49636827	4.11818	26.2092	2.66999	3.5229	0.00775	0.343956
NTS	chr12:85874325-85883020	4.07795	18.2766	2.16408	2.80599	0.0309	0.833667
RP4-576H24.4	chr20:1561428-1563309	4.07558	0.447769	-3.18618	-3.34014	0.01065	0.39132
MYO7A	chr11:77174887-77202444	4.06116	0.403156	-3.33248	-2.72018	0.0361	0.921387
RP13-884E18.2	chr4:137645264-137648410	4.06094	0	#NUM!		0.0056	0.276114
LILRB5	chr19:54249481-54257185	4.0522	0.651518	-2.63683	-2.5703	0.01595	0.521038
FERMT1	chr20:6123520-6123899	4.03335	0	#NUM!		0.00045	0.100585
SLC7A8	chr14:23125328-23183601	4.0235	0.979133	-2.03887	-2.28354	0.04235	0.991696
KRT72	chr12:52585603-52602975	4.02157	0.261057	-3.94532	-4.19945	0.00065	0.129732
Metazoa_SRP	chr5:179614175-179634308	4.01049	3.98307	-0.00989649	-0.000200115	0.04115	0.991696
SAMD12	chr8:118420620-118420977	3.96886	0	#NUM!		0.0004	0.0964209
DNAJC12	chr10:67796658-67838070	3.95672	16.1224	2.02669	2.08393	0.04425	0.991696
SYN3	chr22:32987274-32987562	3.92577	0	#NUM!		0.0041	0.256292
DAAM1	chr14:59188668-59371497	3.91015	17.2575	2.14193	3.08411	0.0062	0.300082
RP11-557H15.4	chr6:134523248-134524691	3.8941	0.161561	-4.59114	-3.96935	0.0436	0.991696
SLC4A8	chr12:51391431-51513774	3.86401	0.475355	-3.02302	-3.19328	0.01405	0.46979
SAMD12	chr8:118317089-118317408	3.8203	0	#NUM!		0.00225	0.223107
IGLL1	chr22:23573127-23580640	3.81779	19.895	2.38159	3.10704	0.01895	0.588791
GZMK	chr5:55024778-55034189	3.80817	0	#NUM!		5e-05	0.0256118
TGFA	chr2:70447299-70553765	3.80796	0.189389	-4.32959	-4.22589	0.00145	0.183771
NR0B1	chrX:30304502-30308349	3.80584	0	#NUM!		5e-05	0.0256118
NTMT1	chr9:129630251-129630543	3.78077	0	#NUM!		0.0041	0.256292
TLR5	chr1:223109405-223137245	3.77918	0.50844	-2.89392	-3.07228	0.00825	0.363089
RP11-459I19.1	chr2:218818510-218819634	3.76436	0	#NUM!		5e-05	0.0256118
CPNE9	chr3:9727125-9729855	3.74736	0	#NUM!		0.0002	0.0625102
RP11-902B17.1	chr14:61303190-61303473	3.7459	0	#NUM!		0.0056	0.276114
CD247	chr1:167430642-167431059	3.71069	0.308317	-3.5892	-3.48368	0.04055	0.991696
AJ271736.10	chrX:156004106-156004260	3.71039	0.537585	-2.78701	-2.96984	0.0187	0.582496
LINC01526	chr6:81813376-81813660	3.70935	0	#NUM!		0.0056	0.276114
KIDINS220	chr2:8724023-8724234	3.69577	0	#NUM!		0.0492	0.991696
RP11-84G21.1	chr12:79941597-79941882	3.67338	0	#NUM!		0.0056	0.276114
AC013463.2	chr2:164945598-164959267	3.67338	0	#NUM!		0.0056	0.276114
NHS	chrX:17733991-17734296	3.67293	0	#NUM!		0.0033	0.237246
CACNA2D2	chr3:50363973-50503349	3.65852	0.314115	-3.54189	-3.44341	0.0429	0.991696
SYN3	chr22:32980140-32980494	3.61933	0	#NUM!		0.00095	0.143594
RAB44	chr6:36734155-36736494	3.61168	0.633216	-2.5119	-2.70382	0.0285	0.781493
MAG	chr19:35313296-35313583	3.60316	0	#NUM!		0.0056	0.276114
JAM3	chr11:134140704-134151919	3.56269	17.1211	2.26473	2.47798	0.0274	0.767887
HEXA	chr15:72340745-72376161	3.53029	0.638308	-2.46746	-2.5616	0.01735	0.553056
BST1	chr4:15737045-15737338	3.40539	0	#NUM!		0.0056	0.276114
ZNF683	chr1:26361637-26368563	3.40203	0.186477	-4.18933	-3.18335	0.03345	0.879935
LPAR1	chr9:110873167-110973549	3.3815	0.649468	-2.38033	-2.58314	0.0241	0.705983
CHST2	chr3:143119056-143119350	3.37419	0	#NUM!		0.0056	0.276114
STXBP5	chr6:147202631-147391752	3.36915	1.30172	-1.37197	-0.0283682	0.0384	0.960105
AC004988.1	chr7:40316839-40860722	3.3597	0.366513	-3.1964	-2.39705	0.04665	0.991696
TNFRSF21	chr6:47231531-47309864	3.35687	12.6632	1.91546	2.49273	0.02615	0.742447
PKD2L1	chr10:100288181-100291352	3.35084	0	#NUM!		5e-05	0.0256118
SAMD12	chr8:118374118-118374516	3.31352	0	#NUM!		0.00075	0.131094
NCKAP5	chr2:132671777-132672096	3.28346	0	#NUM!		0.0056	0.276114
HS6ST1	chr2:128261760-128262068	3.28227	0	#NUM!		0.0041	0.256292
SAMD12	chr8:118311598-118311917	3.27454	0	#NUM!		0.0033	0.237246
KRT73	chr12:52607718-52607907	3.26964	0.37744	-3.11481	-3.3026	0.00665	0.306585
LRRC8B	chr1:89525016-89597814	3.2663	10.134	1.63347	2.28944	0.0281	0.780977
CDH23	chr10:71806318-71810809	3.26238	0.164084	-4.31342	-3.10749	0.0447	0.991696
CD1D	chr1:158186151-158186460	3.25489	0	#NUM!		0.0041	0.256292
LINC01583	chr15:82097567-82097876	3.25489	0	#NUM!		0.0041	0.256292
GNG11	chr7:93921833-93926651	3.24824	27.1477	3.0631	4.19276	0.0041	0.256292
SAMD12	chr8:118305145-118305466	3.22382	0	#NUM!		0.0033	0.237246
OLIG1	chr21:33070253-33072414	3.21655	0.696762	-2.20678	-2.13224	0.048	0.991696
CNIH3	chr1:224730539-224740625	3.16877	0	#NUM!		0.0056	0.276114
C6orf25	chr6:31723397-31726714	3.12088	29.5887	3.24502	3.7896	0.0016	0.193474
BATF2	chr11:64988124-64988845	3.11397	0	#NUM!		0.0056	0.276114
CTDSPL	chr3:37862194-37984469	3.09808	12.8676	2.0543	2.25298	0.0254	0.726747
ABCG1	chr21:42298731-42299035	3.08717	0	#NUM!		0.0056	0.276114
TSPAN13	chr7:16753773-16784713	3.08521	21.6755	2.81262	3.61794	0.00525	0.276114
GPBAR1	chr2:218261130-218263855	3.02931	0.49654	-2.60901	-2.76057	0.0433	0.991696
FNBP1L	chr1:93448140-93554805	3.02021	11.1276	1.88143	2.42354	0.02075	0.634035
YAP1P1	chr6:147406416-147409325	3.00681	0.268446	-3.48553	-3.53507	0.0074	0.330011
ZNF711	chrX:85244163-85273360	2.99109	10.4189	1.80046	2.17418	0.0321	0.855405
P4HA2	chr5:132289808-132291793	2.96475	0.449756	-2.7207	-2.83838	0.0255	0.728478
RP4-742C19.12	chr22:39092396-39092705	2.95899	0	#NUM!		0.0056	0.276114
AP000438.4	chr11:63265894-63266218	2.88778	0	#NUM!		0.0041	0.256292
FUCA1	chr1:23843898-23844471	2.88698	0	#NUM!		0.0003	0.0801761
GVINP1	chr11:6720902-6721890	2.87704	0.573161	-2.32757	-2.6147	0.02045	0.627468
RP11-1018N14.5	chr17:51440216-51444005	2.87533	0.301267	-3.25461	-3.206	0.0241	0.705983
SYN3	chr22:32980551-32980946	2.86009	0	#NUM!		0.00095	0.143594
ABCG1	chr21:42225753-42282406	2.85089	0.177715	-4.00377	-3.38932	0.011	0.39132
CTD-2021J15.1	chr3:98983378-98983888	2.84582	0	#NUM!		0.00025	0.0726004
ITGA3	chr17:50056227-50090474	2.83605	0.346025	-3.03493	-3.24984	0.0068	0.308476
RP11-384P7.7	chr9:33695774-33701276	2.79596	0.609861	-2.19679	-2.40657	0.0318	0.851718
AL450992.2	chr1:151841860-151852296	2.79084	0.157249	-4.14958	-3.5102	0.013	0.440269
PRKCQ	chr10:6427018-6580256	2.78945	11.4059	2.03173	2.31396	0.0246	0.709361
P4HA2	chr5:132285949-132288208	2.77471	0.499477	-2.47385	-2.59935	0.03415	0.893887
SAMD12	chr8:118307491-118307848	2.71553	0	#NUM!		0.00245	0.223107
DEPTOR,RP11-760H22.2	chr8:119873806-120056280	2.68982	12.028	2.16081	2.57333	0.0177	0.560819
MAS1L	chr6:29484767-29488290	2.68518	0.490433	-2.45289	-2.59829	0.02495	0.716094
HRH4	chr18:24460742-24480074	2.68278	0.563409	-2.25147	-2.39853	0.0366	0.929614
IGF1	chr12:102395897-102480472	2.64991	0.183599	-3.85131	-3.98095	0.0007	0.129732
SAMD12	chr8:118365050-118365399	2.63908	0	#NUM!		0.0033	0.237246
NPTX1	chr17:80473221-80476476	2.638	0.523144	-2.33417	-2.5	0.02625	0.74414
DEFA9P	chr8:6959605-6960029	2.63333	0	#NUM!		0.0007	0.129732
RP11-864I4.1	chr11:62559537-62591546	2.62496	5.67946	1.11346	0.0148585	0.01795	0.566308
SH2D2A	chr1:156806123-156816819	2.62438	14.1637	2.43215	2.73077	0.02825	0.781493
CUX2	chr12:111285230-111285513	2.62213	0	#NUM!		0.01595	0.521038
TMEM255A	chrX:120259938-120304479	2.61881	0.268192	-3.28758	-3.11468	0.043	0.991696
RFX2	chr19:6191054-6191890	2.61678	10.059	1.94262	2.26168	0.02945	0.802768
BBS5	chr2:169504316-169504657	2.60539	0	#NUM!		0.0056	0.276114
RP11-384P7.7	chr9:33701884-33702235	2.60476	0	#NUM!		0.0033	0.237246
SULT1C2	chr2:108289065-108308882	2.56939	0	#NUM!		0.00045	0.100585
GBP1P1	chr1:89421276-89421630	2.55482	0	#NUM!		0.0033	0.237246
SCGB1A1	chr11:62412892-62413273	2.53828	0	#NUM!		0.00225	0.223107
RND1	chr12:48857322-48865742	2.49276	0.197	-3.66148	-3.28282	0.0464	0.991696
RP5-1011O1.2	chr1:192517219-192517577	2.49097	0	#NUM!		0.0033	0.237246
EMR3	chr19:14617985-14618343	2.49097	0	#NUM!		0.0033	0.237246
ADRB3	chr8:37962962-37966491	2.47935	0.206826	-3.58347	-3.44781	0.01285	0.437196
PXDN	chr2:1631882-1744485	2.47306	10.4374	2.0774	2.70031	0.011	0.39132
SAMD4A	chr14:54567334-54789169	2.458	0.398468	-2.62495	-2.75929	0.01765	0.559716
MS4A6A	chr11:60171275-60184278	2.45457	1.26606	-0.955122	-0.0283615	0.0473	0.991696
RP11-114H21.2	chr5:136520094-136520468	2.45182	0	#NUM!		0.00245	0.223107
PTPRN2	chr7:157539055-157568918	2.44385	0.185747	-3.71774	-3.38759	0.026	0.739326
MAP1A	chr15:43520665-43531613	2.44131	7.87328	1.68931	2.40113	0.0227	0.67516
CYP26A1	chr10:93075837-93077435	2.43196	0	#NUM!		5e-05	0.0256118
RP11-44K6.3	chr8:39982987-39983349	2.43006	0	#NUM!		0.0033	0.237246
EMCN	chr4:100546099-100546475	2.42398	0	#NUM!		0.00245	0.223107
ABCG1	chr21:42297535-42297926	2.40496	0	#NUM!		0.00225	0.223107
CPM	chr12:68808285-68933150	2.40455	0	#NUM!		0.0002	0.0625102
KIAA1211	chr4:56049074-56330724	2.38776	8.74471	1.87275	1.92564	0.03745	0.942794
TGFBR3	chr1:91758630-91801055	2.37768	0	#NUM!		0.0492	0.991696
ANKRD31	chr5:75068401-75080673	2.37009	0	#NUM!		0.00245	0.223107
PTGDR	chr14:52267995-52274838	2.35537	0	#NUM!		0.00225	0.223107
MFSD6L	chr17:8799183-8799565	2.34748	0.349356	-2.74834	-2.78652	0.0286	0.783071
SYN3	chr22:32969791-32970298	2.34165	0	#NUM!		0.00045	0.100585
AF127936.5	chr21:14760548-14763072	2.33915	0.214453	-3.44726	-3.23223	0.02625	0.74414
SEPT5	chr22:19718490-19724882	2.33018	15.4515	2.72924	3.25519	0.0038	0.256292
KRT81	chr12:52285914-52288038	2.3199	0	#NUM!		5e-05	0.0256118
EFNA5	chr5:107380362-107380421	2.30507	0	#NUM!		0.0056	0.276114
PODXL2	chr3:127639251-127672806	2.29532	9.76854	2.08945	2.50431	0.0365	0.929024
LCP1	chr13:46125916-46203123	2.28876	2.21073	-0.0500407	-0.000551839	0.0099	0.39132
CXCR2	chr2:218125358-218137255	2.28016	0.460679	-2.3073	-2.19571	0.03835	0.959557
GUCY1B3	chr4:155759142-155807712	2.27947	13.2361	2.5377	2.9651	0.00665	0.306585
EOMES	chr3:27715954-27721855	2.27698	0	#NUM!		5e-05	0.0256118
PZP	chr12:9149347-9149677	2.25898	0	#NUM!		0.0091	0.366795
IKZF3	chr17:39762200-39762546	2.24769	0.309718	-2.85941	-2.97169	0.01125	0.39132
MAPKAPK3	chr3:50617160-50650739	2.24417	0.3716	-2.59436	-2.62938	0.0475	0.991696
ANK1	chr8:41653219-41797608	2.22792	20.569	3.20671	2.2837	0.00555	0.276114
NGFR	chr17:49506465-49514999	2.20034	0.371643	-2.56574	-2.63791	0.0283	0.781493
SLC34A3	chr9:137230893-137233634	2.19484	0.160829	-3.77052	-3.04325	0.0365	0.929025
DMTN	chr8:22056780-22082523	2.1947	13.2627	2.59528	2.92754	0.0085	0.3635
TCN2	chr22:30627446-30627900	2.19059	0	#NUM!		0.00095	0.143594
NRSN2	chr20:320137-354862	2.18787	12.4628	2.51002	2.39404	0.0322	0.856831
KLF1	chr19:12884304-12887175	2.15923	17.2356	2.9968	3.76405	0.0048	0.276114
ADAMTSL4-AS1	chr1:150563156-150579572	2.15659	0.333292	-2.6939	-0.121922	0.0437	0.991696
KLRD1	chr12:10261285-10261637	2.15659	0	#NUM!		0.0056	0.276114
IQCJ-SCHIP1,SCHIP1	chr3:159764517-159897366	2.14434	11.3813	2.40807	2.51802	0.0189	0.588229
RP11-341N2.1	chr2:242087475-242087745	2.14017	0	#NUM!		0.03605	0.920748
RP11-327F22.2	chr16:50734711-50741173	2.12956	0.364524	-2.54647	-2.52614	0.0365	0.929025
HLA-DPA3	chr6:33141264-33141695	2.12731	0	#NUM!		0.0019	0.219667
RP11-44F14.1	chr16:53365403-53369491	2.11803	0	#NUM!		0.0091	0.366795
PZP	chr12:9163458-9164090	2.11316	0	#NUM!		5e-05	0.0256118
ARHGAP4	chrX:153905616-153928328	2.10666	0.227145	-3.21327	-2.98858	0.0417	0.991696
ATP11B	chr3:182855767-182856139	2.09869	0	#NUM!		0.0041	0.256292
PTPRB	chr12:70571239-70610023	2.0879	0.143122	-3.86673	-3.39715	0.02745	0.768704
LINC00996	chr7:150433814-150447003	2.08733	0.134411	-3.95693	-3.57926	0.01675	0.543322
ADAMTS3	chr4:72280970-72567438	2.05862	13.0565	2.66501	1.50523	0.0427	0.991696
FAR2P2	chr2:130426366-130427297	2.05541	0	#NUM!		0.0019	0.219667
TMEM26	chr10:61410613-61429135	2.05383	0	#NUM!		5e-05	0.0256118
LPAR3	chr1:84811602-84893185	2.02027	10.6013	2.39162	2.93385	0.0143	0.477716
LINC01281	chrX:39312952-39313331	2.01668	0	#NUM!		0.0041	0.256292
CTD-2376I4.1	chr5:72953749-72954112	2.01272	0	#NUM!		0.0056	0.276114
HLA-DPB2	chr6:33129833-33130197	2.00054	0	#NUM!		0.0056	0.276114
CR1	chr1:207498213-207498594	1.99437	0	#NUM!		0.0041	0.256292
ACSS3	chr12:80948132-80948546	1.99156	0	#NUM!		0.00245	0.223107
SYN3	chr22:32970535-32971412	1.97053	0	#NUM!		5e-05	0.0256118
SRSF11	chr1:70205755-70253119	1.96954	2.28287	0.212993	0.0200817	0.03355	0.881309
CTD-3187F8.14	chr19:51173903-51176804	1.95842	0.232105	-3.07684	-3.02707	0.01895	0.588791
A2MP1	chr12:9259995-9261546	1.9474	0.278668	-2.80493	-2.71267	0.04665	0.991696
NRIR	chr2:6828767-6830348	1.9302	0	#NUM!		0.0041	0.256292
ATP5A1	chr18:46081322-46104140	1.92892	4.96842	1.365	0.0985659	0.0427	0.991696
A2MP1	chr12:9262035-9262406	1.91903	0	#NUM!		0.0056	0.276114
HPDL	chr1:45326957-45328706	1.88677	8.78014	2.21833	2.61228	0.03215	0.856119
SLC6A12	chr12:195270-197496	1.86817	0	#NUM!		0.00245	0.223107
PLEKHA3P1	chr19:41521042-41521419	1.85407	0	#NUM!		0.0056	0.276114
AC104655.3	chr2:105145799-105148615	1.84843	0.115034	-4.00617	-3.50647	0.0217	0.650665
GP1BA	chr17:4932605-4935033	1.84188	19.6108	3.4124	4.28559	0.00175	0.210234
SAMD12	chr8:118312974-118313604	1.81975	0	#NUM!		0.0002	0.0625102
RP4-644L1.2	chr20:40696836-40697770	1.81701	0	#NUM!		5e-05	0.0256118
MTHFD1	chr14:64388267-64461002	1.81322	0	#NUM!		0.0041	0.256292
FERMT1	chr20:6114109-6114564	1.79688	0	#NUM!		0.00225	0.223107
SAMD12	chr8:118368400-118368783	1.7932	0	#NUM!		0.0056	0.276114
SAMD12	chr8:118310476-118310914	1.78891	0	#NUM!		0.00245	0.223107
ALOX12P2	chr17:6886290-6889000	1.78434	0.209818	-3.08818	-2.98012	0.0213	0.640233
SLC26A8	chr6:35959532-35961074	1.78343	0	#NUM!		0.0056	0.276114
UCHL1	chr4:41256982-41268435	1.77918	18.1065	3.34722	3.05176	0.00545	0.276114
LGALSL	chr2:64454306-64461381	1.76956	20.1337	3.50814	4.1026	0.0008	0.137232
MBNL1	chr3:152268528-152465788	1.76851	0.341645	-2.37197	-0.124431	0.0245	0.708138
MYBPC3	chr11:47345073-47345362	1.76757	0	#NUM!		0.03605	0.920748
LINC01282	chrX:39386365-39387009	1.76206	0	#NUM!		0.0002	0.0625102
RP11-44K6.3	chr8:39914363-39914805	1.75905	0	#NUM!		0.00245	0.223107
CALCRL	chr2:187341959-187448139	1.75722	7.60509	2.11367	2.54388	0.0161	0.525473
ZNF124	chr1:247140776-247141182	1.75116	0	#NUM!		0.0041	0.256292
ST5	chr11:8693311-8696507	1.73706	0	#NUM!		5e-05	0.0256118
EPDR1	chr7:37763262-37763651	1.73609	0	#NUM!		0.0056	0.276114
RP11-118F19.1	chr16:85580366-85580942	1.73564	0	#NUM!		0.00075	0.131094
LINC00299	chr2:8325484-8325948	1.73506	0	#NUM!		0.00225	0.223107
RP11-114H21.2	chr5:136520523-136521062	1.73377	0	#NUM!		0.0007	0.129732
SDC2	chr8:96493825-96611845	1.73111	19.4202	3.48779	4.36594	0.00135	0.174089
ETV7	chr6:36371337-36385543	1.71382	0	#NUM!		0.00095	0.143594
PLS3	chrX:115610258-115650804	1.69459	8.11271	2.25924	2.49596	0.01945	0.602297
RP11-298O21.2	chr3:167884248-167884603	1.69238	0	#NUM!		0.01035	0.39132
LIPM	chr10:88820497-88821142	1.68483	0	#NUM!		0.0002	0.0625102
SYN3	chr22:32977077-32977511	1.67981	0	#NUM!		0.0033	0.237246
CILP2	chr19:19542287-19546632	1.67892	0.163095	-3.36375	-3.22178	0.01345	0.452187
CARD14	chr17:80197247-80197527	1.67516	0	#NUM!		0.00245	0.223107
MYL4	chr17:47209082-47223680	1.67412	12.4993	2.90037	2.80487	0.00945	0.377192
KIF25	chr6:168000592-168000988	1.67377	0	#NUM!		0.0056	0.276114
SERPINE2	chr2:223975095-224039213	1.6727	10.4195	2.63903	3.15994	0.0109	0.39132
THEMIS2	chr1:27887216-27887730	1.66477	0	#NUM!		0.00115	0.16005
SERPINE1	chr7:101127232-101139260	1.65681	6.98406	2.07566	2.4287	0.0354	0.917489
SERINC5	chr5:80125308-80125583	1.62437	0	#NUM!		0.0492	0.991696
C6orf223	chr6:44005351-44007492	1.62381	7.58905	2.22454	2.43028	0.02085	0.636564
RP11-680B3.2	chr3:148902029-148902433	1.60769	0	#NUM!		0.0056	0.276114
APBA1	chr9:69427539-69430987	1.59797	0.222821	-2.84229	-2.76987	0.02675	0.755411
SYN3	chr22:32971747-32972194	1.59055	0	#NUM!		0.0033	0.237246
PTP4A3	chr8:141392080-141432471	1.58835	8.3138	2.38798	2.52165	0.0174	0.553692
RP11-65E22.2	chr3:132387172-132387495	1.58724	0	#NUM!		0.0245	0.708138
CAMK2B	chr7:44219400-44220686	1.58076	0	#NUM!		0.0041	0.256292
SAMD12	chr8:118309630-118310080	1.57128	0	#NUM!		0.0033	0.237246
EPB41L1	chr20:36232994-36233527	1.5691	0	#NUM!		0.00115	0.16005
RP11-452C8.1	chr4:79693407-79693837	1.56688	0	#NUM!		0.0041	0.256292
SYN3	chr22:32985291-32987100	1.55395	0	#NUM!		5e-05	0.0256118
OSBPL6	chr2:178194575-178399238	1.54722	5.02875	1.70052	2.01996	0.04655	0.991696
AK4	chr1:65147911-65232145	1.54706	8.12801	2.39337	2.91747	0.0093	0.373224
TOX2	chr20:43915020-43915474	1.5463	0	#NUM!		0.0033	0.237246
AL391095.1	chr20:38339022-38339686	1.54524	0	#NUM!		0.00045	0.100585
IKZF2	chr2:212999696-213150285	1.5371	5.15157	1.7448	2.1881	0.03655	0.929614
GJB6	chr13:20222201-20223037	1.53515	0	#NUM!		5e-05	0.0256118
PF4	chr4:73980757-73982021	1.52242	172.934	6.8277	10.0602	0.00015	0.0576266
AHNAK	chr11:62433545-62546818	1.51828	1.26346	-0.265054	-0.00538512	0.0235	0.693363
MPZL3	chr11:118241819-118242342	1.51691	0	#NUM!		0.0019	0.219667
ANGPT1	chr8:107249488-107497955	1.511	21.1418	3.80652	4.51151	0.0005	0.10598
CFP	chrX:47623292-47623882	1.50565	0	#NUM!		0.0007	0.129732
CMTM7	chr3:32474690-32475109	1.49668	0	#NUM!		0.0056	0.276114
FERMT1	chr20:6115024-6115552	1.49361	0	#NUM!		0.0019	0.219667
HEPH	chrX:66195119-66203417	1.48981	0	#NUM!		0.0056	0.276114
SLC22A10	chr11:63289860-63297449	1.47627	0	#NUM!		0.0056	0.276114
AEBP1	chr7:44104471-44114559	1.47351	10.0983	2.77678	3.19804	0.0047	0.276114
AC098820.2	chr2:216395762-216396095	1.47343	0	#NUM!		0.0245	0.708138
CTC-340D7.1	chr5:68943059-68943681	1.4681	0	#NUM!		0.0004	0.0964209
SYN3	chr22:32979243-32980086	1.46776	0	#NUM!		5e-05	0.0256118
CDKN2B	chr9:22002956-22009205	1.4651	0.265118	-2.4663	-2.46994	0.0372	0.937781
KCNJ10	chr1:160038579-160039219	1.4648	0	#NUM!		0.0033	0.237246
IGHG1	chr14:105851705-105852993	1.46345	8.16979	2.48093	2.9343	0.02465	0.710247
FAM171A1	chr10:15211647-15371150	1.44698	8.29744	2.51963	2.87845	0.01005	0.39132
RP11-864I4.3	chr11:62433545-62546818	1.44322	1.78435	0.306103	0.0103605	0.01595	0.521038
AGMO	chr7:15241637-15242133	1.43554	0	#NUM!		0.00245	0.223107
CLDN9	chr16:3013707-3014467	1.43455	0	#NUM!		0.0041	0.256292
ST8SIA1	chr12:22046192-22104252	1.4288	0	#NUM!		0.0041	0.256292
FFAR2	chr19:35448466-35448896	1.42443	0	#NUM!		0.0056	0.276114
MAOA	chrX:43656295-43746815	1.41704	6.41541	2.17866	2.55977	0.02615	0.742447
AGMO	chr7:15243515-15244107	1.41471	0	#NUM!		0.00095	0.143594
MRPS17	chr7:55891052-55891510	1.39526	0	#NUM!		0.0041	0.256292
PROSER2	chr10:11852033-11872372	1.3945	5.65323	2.01932	2.31912	0.0442	0.991696
HRH1	chr3:11262496-11262787	1.39417	0.287284	-2.27886	-2.28464	0.0489	0.991696
MACC1	chr7:20135155-20136919	1.38844	4.78356	1.78462	2.08841	0.04385	0.991696
SAMD12	chr8:118317594-118318218	1.38424	0	#NUM!		0.0007	0.129732
CNN3	chr1:94896948-94927180	1.37224	20.7107	3.91577	4.91101	0.00045	0.100585
SAMD12	chr8:118306347-118306858	1.36577	0	#NUM!		0.00245	0.223107
MMP13	chr11:102944122-102955600	1.34707	0	#NUM!		5e-05	0.0256118
SLC22A25	chr11:63212957-63213426	1.3377	0	#NUM!		0.0041	0.256292
DOK7	chr4:3493614-3494108	1.3342	0	#NUM!		0.0033	0.237246
HNRNPH1	chr5:179614175-179634308	1.32997	0.343193	-1.9543	-0.0620619	0.03205	0.855405
RP11-44K6.2	chr8:39915025-39915717	1.32443	0	#NUM!		0.00075	0.131094
SCGB1A1	chr11:62404801-62405322	1.32291	0	#NUM!		0.00245	0.223107
SAMD12	chr8:118315650-118316246	1.31796	0	#NUM!		0.00115	0.16005
RNF207	chr1:6210454-6210882	1.31637	0	#NUM!		0.00075	0.131094
RP11-946L16.1	chr12:29144617-29145091	1.31307	0	#NUM!		0.0041	0.256292
NUCKS1	chr1:205712827-205750155	1.31205	2.70361	1.04307	0.0929156	0.0372	0.937781
GABRE	chrX:151953123-151973212	1.3053	6.48591	2.31293	1.98089	0.03525	0.916823
KLRD1	chr12:10326589-10326876	1.28934	0	#NUM!		0.0041	0.256292
XK	chrX:37685881-37732124	1.28374	6.55323	2.35186	2.81256	0.0152	0.503224
HCAR3	chr12:122715190-122715517	1.28323	0	#NUM!		0.03605	0.920748
RP11-298O21.2	chr3:167873123-167873579	1.27842	0	#NUM!		0.0056	0.276114
SAMD12	chr8:118365718-118366408	1.26337	0	#NUM!		0.0004	0.0964209
PLOD2	chr3:146069458-146161021	1.26239	6.47138	2.35791	2.5711	0.01705	0.544906
GALNTL6	chr4:172882869-173009209	1.26174	0	#NUM!		0.0014	0.178662
RORC	chr1:151799714-151800225	1.26071	0	#NUM!		0.0033	0.237246
SLC28A3	chr9:84273501-84274115	1.26032	0	#NUM!		0.00115	0.16005
GAL	chr11:68684655-68691178	1.25954	7.72897	2.61738	3.42489	0.03955	0.979613
SAMD12	chr8:118359879-118360340	1.25371	0	#NUM!		0.0056	0.276114
NAP1L3	chrX:93670932-93673521	1.24987	5.09148	2.02631	2.2739	0.04895	0.991696
EPHB3	chr3:184561799-184582499	1.23138	5.29438	2.10418	2.43511	0.0303	0.821687
IL22RA2	chr6:137144937-137145482	1.23024	0	#NUM!		0.00245	0.223107
DSG2	chr18:31519818-31548860	1.22811	8.12455	2.72585	3.31064	0.00645	0.306585
RP5-858L17.1	chr20:1885843-1886336	1.22723	0	#NUM!		0.0041	0.256292
ASTN2	chr9:116706556-116706890	1.21905	0	#NUM!		0.03605	0.920748
RASD1	chr17:17494436-17496264	1.2152	8.90992	2.87422	2.94855	0.0073	0.326737
RP11-1008C21.1	chr15:38024683-38025018	1.21035	0	#NUM!		0.03605	0.920748
ACSM3	chr16:20726115-20728866	1.20859	0.117967	-3.35686	-2.92485	0.03665	0.929614
CTC-537E7.3	chr5:68430082-68433578	1.20797	0	#NUM!		0.0019	0.219667
NEK6	chr9:124257962-124415423	1.20579	0.310577	-1.95695	-0.109391	0.0332	0.875858
TM4SF1	chr3:149369026-149377620	1.18027	5.45315	2.20798	2.50898	0.04505	0.991696
ANKRD18A	chr9:38558016-38558524	1.167	0	#NUM!		0.0041	0.256292
SMPD3	chr16:68357712-68371063	1.16565	0	#NUM!		0.01595	0.521038
KRT17	chr17:41619485-41620801	1.165	0	#NUM!		0.0245	0.708138
RP11-253M7.1	chr15:69410887-69411674	1.16467	0	#NUM!		0.00065	0.129732
MMP2	chr16:55442099-55442582	1.15542	0	#NUM!		0.0056	0.276114
RP11-90P13.1	chr7:164198-164480	1.15398	0	#NUM!		0.00025	0.0726004
SNTA1	chr20:33407959-33443710	1.14575	6.50999	2.50636	1.57745	0.04255	0.991696
ESAM	chr11:124753122-124762254	1.14494	18.2892	3.99765	4.7645	0.00105	0.156782
ACSS3	chr12:80947112-80947711	1.14449	0	#NUM!		0.00225	0.223107
RP3-431A14.4	chr6:36739269-36739953	1.14447	0	#NUM!		0.00095	0.143594
OLFM4	chr13:53050730-53051422	1.12577	0	#NUM!		0.00095	0.143594
CLEC1B	chr12:9989343-10015627	1.11266	10.9374	3.29719	2.62044	0.0495	0.991696
GSTM3	chr1:109733937-109740263	1.09446	4.54532	2.05416	2.18758	0.03885	0.968126
RP11-253M7.1	chr15:69412199-69412699	1.08942	0	#NUM!		0.0056	0.276114
LCP1	chr13:46125916-46203123	1.07136	0.993444	-0.108934	-0.00195413	0.01285	0.437196
MEIS1	chr2:66435236-66572947	1.06029	6.74097	2.6685	2.76466	0.0113	0.39132
CHRM1	chr11:62909094-62910490	1.03223	0	#NUM!		5e-05	0.0256118
ALOX12P2	chr17:6882781-6883392	1.03153	0	#NUM!		0.00245	0.223107
IGHD	chr14:105836778-105845780	1.02142	6.22078	2.60652	2.50463	0.0212	0.639311
LIPE-AS1	chr19:42578666-42579188	1.01444	0	#NUM!		0.0056	0.276114
IL23R	chr1:67259664-67259978	1.01381	0	#NUM!		0.00065	0.129732
SCUBE1	chr22:43259690-43263026	0.993309	0.143917	-2.78701	-2.58153	0.03815	0.955849
PDZK1	chr1:145686519-145707349	0.984139	0	#NUM!		0.01595	0.521038
MMRN1	chr4:89894950-89954620	0.978017	38.9792	5.3167	6.63368	0.0002	0.0625102
CRABP1	chr15:78340474-78348224	0.942952	6.67924	2.82443	3.56059	0.04195	0.991696
PITPNM2	chr12:122983476-123110432	0.93375	8.8504	3.24464	3.53753	0.00135	0.174089
MPL	chr1:43346419-43353447	0.932526	6.14396	2.71995	3.22653	0.02755	0.770335
LA16c-380H5.4	chr16:3001570-3002155	0.932145	0	#NUM!		0.0041	0.256292
RP11-968A15.2	chr12:54230939-54280076	0.893983	1.38161	0.628031	0.0637164	0.04015	0.990483
DPYS	chr8:104353870-104354363	0.89253	0	#NUM!		0.01035	0.39132
DUOX2	chr15:45092995-45093454	0.884434	0	#NUM!		0.01595	0.521038
MPP6	chr7:24573530-24693955	0.882399	3.73899	2.08315	2.45156	0.0266	0.752327
TNFRSF11A	chr18:62348194-62391283	0.881748	7.24096	3.03774	3.70355	0.00295	0.237246
PPP1R14A	chr19:38251236-38256495	0.880666	11.6734	3.72849	4.60963	0.0123	0.421595
VCAN	chr5:83471549-83541526	0.877366	0.677964	-0.371969	-0.0154811	0.04755	0.991696
EPCAM	chr2:47369234-47387558	0.871722	5.82434	2.74016	2.60189	0.0175	0.556394
AC138430.4,HAPLN4	chr19:19254797-19262761	0.871636	4.44764	2.35124	2.51986	0.01795	0.566308
SLIT3	chr5:168752437-168752694	0.867684	0	#NUM!		0.0007	0.129732
PID1	chr2:229021646-229271279	0.864852	7.81433	3.1756	3.61513	0.00205	0.223107
DPYS	chr8:104350248-104351052	0.862297	0	#NUM!		0.00115	0.16005
C2orf88	chr2:190180607-190203528	0.857593	8.50541	3.31002	3.69532	0.0028	0.237246
ACY3	chr11:67642555-67647662	0.833718	21.7507	4.70536	4.8267	0.0007	0.129732
LIN28B	chr6:104957100-105083335	0.827158	4.68882	2.50299	2.88538	0.0138	0.462689
ANKRD18A	chr9:38551772-38552487	0.822255	0	#NUM!		0.00245	0.223107
CRYGD	chr2:208121611-208124485	0.819559	6.90292	3.07429	3.80424	0.04165	0.991696
EHD3	chr2:31234221-31269421	0.817286	7.24054	3.14718	3.71223	0.0022	0.223107
PCYT1B	chrX:24558099-24647097	0.808578	4.29004	2.40753	2.74709	0.01765	0.559716
IL1R2	chr2:101991866-102028531	0.79651	20.3989	4.67866	5.66506	0.0003	0.0801761
BEX2	chrX:103309342-103310887	0.779578	8.13139	3.38274	2.93135	0.0186	0.581345
CUX2	chr12:111287522-111288018	0.772984	0	#NUM!		0.01595	0.521038
RP11-153I24.4	chr13:108251314-108308530	0.764212	0	#NUM!		0.04615	0.991696
LTBP1	chr2:32947029-33399604	0.753439	29.8574	5.30845	6.33268	5e-05	0.0256118
BMP2K	chr4:78776189-78916551	0.752993	0.387906	-0.956931	-0.0595651	0.036	0.920748
EHD2	chr19:47713453-47743216	0.744451	7.63524	3.35842	3.91767	0.0018	0.215538
SMO	chr7:129188943-129213459	0.729562	4.71772	2.69299	3.01621	0.01155	0.39848
HCAR2	chr12:122702207-122703262	0.722532	0	#NUM!		0.0004	0.0964209
DPYS	chr8:104352266-104352964	0.719619	0	#NUM!		0.0041	0.256292
GIPC3	chr19:3585673-3593539	0.703518	3.48672	2.30921	2.54046	0.026	0.739326
GAD1	chr2:170817045-170861118	0.701081	4.7123	2.74878	2.66806	0.01435	0.478952
NFATC4	chr14:24368303-24378134	0.69188	6.77564	3.29176	3.26155	0.0097	0.385087
PSD3	chr8:18527319-19014062	0.686241	2.53504	1.88522	2.12641	0.04055	0.991696
POLR2M	chr15:57706722-57717619	0.685633	4.59037	2.7431	2.66746	0.02835	0.781493
TBXA2R	chr19:3594318-3606759	0.684259	4.0046	2.54904	2.56779	0.01645	0.534531
SELP	chr1:169588435-169619194	0.684045	20.3467	4.89456	3.95917	0.00045	0.100585
CMTM5	chr14:23377137-23379731	0.673051	26.5641	5.30262	4.60815	0.0054	0.276114
FBL	chr19:39834449-39846360	0.669499	1.55202	1.21299	0.168689	0.04685	0.991696
CTD-2006K23.2	chr17:74671779-74672767	0.660338	0	#NUM!		0.00115	0.16005
NT5C2	chr10:103088025-103194675	0.654547	2.01415	1.6216	0.192655	0.04705	0.991696
SLC22A17	chr14:23346298-23352744	0.649911	6.73964	3.37436	3.31991	0.00305	0.237246
NOG	chr17:56593722-56595608	0.63552	4.50904	2.82681	3.07138	0.0167	0.542177
AC002454.1	chr7:92916777-92917747	0.633584	3.9167	2.62803	2.91635	0.04555	0.991696
HBBP1	chr11:5241244-5244144	0.622577	3.4842	2.4845	2.66741	0.03295	0.871132
RP11-325F22.2	chr7:104941090-104962573	0.621962	3.11961	2.32647	2.11595	0.04695	0.991696
DPYS	chr8:104351736-104352202	0.614964	0	#NUM!		0.03605	0.920748
Z84812.4	chr16:25882-26353	0.603517	0	#NUM!		0.03605	0.920748
PEAR1	chr1:156902102-156916431	0.59092	4.48199	2.9231	3.12823	0.00485	0.276114
PRTFDC1	chr10:24848607-24942427	0.587871	5.42089	3.20496	3.498	0.0085	0.3635
PNPLA1	chr6:36308037-36308429	0.581857	0	#NUM!		0.03605	0.920748
AGR2	chr7:16791813-16805067	0.57608	6.50704	3.49766	3.38326	0.0038	0.256292
NUCKS1	chr1:205712827-205750155	0.573621	0.177301	-1.6939	-0.0477512	0.0335	0.880623
RP11-864I4.3	chr11:62433545-62546818	0.563392	2.39442	2.08746	0.018122	0.01385	0.463944
GPR56	chr16:57628402-57665110	0.558116	7.24736	3.69882	3.97002	0.0019	0.219667
THBD	chr20:23045824-23049592	0.554695	3.09877	2.48193	2.66466	0.02125	0.640233
SSH1	chr12:108782540-108857513	0.554451	0	#NUM!		0.03365	0.883307
RP11-298O21.2	chr3:167878386-167883802	0.546547	0	#NUM!		0.03605	0.920748
HEMGN	chr9:97926760-97938108	0.544012	6.37339	3.55035	3.91271	0.004	0.256292
LINC01225	chr1:31516813-31517257	0.536766	0	#NUM!		0.0492	0.991696
RP11-864I4.3	chr11:62433545-62546818	0.53213	1.5077	1.5025	0.0185733	0.00965	0.383515
TSGA10	chr2:99081309-99154747	0.530183	0	#NUM!		0.0492	0.991696
DNAJC6	chr1:65254591-65415337	0.504168	9.98567	4.30788	4.98121	0.0002	0.0625102
THBS4	chr5:80065246-80065845	0.490496	0	#NUM!		0.0245	0.708138
EXOC3L2	chr19:45234192-45234814	0.485645	2.73809	2.4952	2.61524	0.03525	0.916823
FAM208B	chr10:5684941-5814271	0.473975	0.732507	0.628031	0.0161914	0.02805	0.780764
FSTL1	chr3:120394276-120450723	0.470515	7.24933	3.94554	4.52359	0.00085	0.143594
SLC16A14	chr2:230035026-230068792	0.469592	2.04988	2.12606	2.22736	0.0492	0.991696
GP9	chr3:129060791-129063543	0.468698	16.3676	5.12604	5.97908	0.0007	0.129732
B9D1	chr17:19343189-19362593	0.458589	5.13615	3.48541	2.70106	0.03015	0.818221
FAM208B	chr10:5684941-5814271	0.457876	1.41525	1.62803	0.0871715	0.04375	0.991696
PNMT	chr17:39668038-39670475	0.450277	14.5303	5.0121	4.21363	0.00815	0.359116
TPBGL	chr11:75242600-75243240	0.444542	0	#NUM!		0.0245	0.708138
ITGA2	chr5:53092676-53094560	0.442556	2.63683	2.57487	2.58323	0.02005	0.617249
ATP1A3	chr19:41966583-41994194	0.44072	4.84473	3.45848	3.58874	0.0031	0.237246
SMARCA1	chrX:129446569-129523315	0.438703	3.42266	2.9638	3.00377	0.0072	0.323045
BCAM	chr19:44809169-44821088	0.430832	2.83435	2.71782	2.53048	0.0201	0.617757
C20orf166-AS1	chr20:62543744-62551431	0.427733	3.80674	3.15377	3.43326	0.00315	0.237246
SLC16A10	chr6:111087518-111231197	0.42753	8.38508	4.29372	5.09431	0.0001	0.0433894
HBM	chr16:166000-166766	0.420519	0	#NUM!		0.0245	0.708138
GUCY2D	chr17:8019503-8020168	0.420519	0	#NUM!		0.0245	0.708138
KAZN	chr1:14924552-15068092	0.4011	2.01064	2.32562	2.40458	0.04005	0.988677
LY6G6F	chr6:31707466-31715301	0.401017	7.00591	4.12684	3.75992	0.0103	0.39132
FABP4	chr8:81478524-81483222	0.383631	13.8481	5.17382	5.41534	0.03195	0.855115
SH3BGRL2	chr6:79631444-79703597	0.383563	3.84121	3.32403	3.64437	0.0026	0.232149
EVA1C	chr21:32412463-32515375	0.369831	3.66138	3.30745	2.69892	0.01855	0.580274
FCRLA	chr1:161710486-161714355	0.364386	2.06955	2.50578	2.54271	0.0423	0.991696
HTRA1	chr10:122461817-122514894	0.362359	2.42671	2.74351	2.78503	0.03205	0.855405
GNAZ	chr22:23070399-23125032	0.357154	3.09263	3.11422	3.26665	0.00795	0.351142
NUDT11	chrX:51490012-51496604	0.35555	4.45312	3.6467	3.82362	0.0057	0.279922
MICALCL	chr11:12275997-12362086	0.349778	1.59636	2.19027	2.28606	0.03935	0.97597
HOOK1	chr1:59873779-59876363	0.346644	3.08375	3.15316	3.00029	0.0084	0.3635
SLC39A3	chr19:2732086-2740008	0.345687	2.33516	2.75598	2.83355	0.0207	0.633032
ATP7B	chr13:51932680-52011726	0.331069	1.55001	2.22707	2.33348	0.03445	0.900461
FAM83F	chr22:40037807-40038049	0.325474	1.8977	2.54364	2.56121	0.03805	0.954641
PLCB4	chr20:9307835-9409160	0.318715	2.79499	3.1325	2.7146	0.0164	0.533376
MEX3A	chr1:156081775-156082321	0.317457	2.41219	2.92571	2.88111	0.03675	0.929614
ETV1	chr7:13892444-13892874	0.313915	1.96148	2.64349	2.58559	0.01715	0.547153
MYCN	chr2:15941948-15942500	0.303284	2.28106	2.91097	2.88717	0.02995	0.813991
GYG2	chrX:2830063-2882819	0.299058	1.53377	2.35858	2.17699	0.0462	0.991696
HGD	chr3:120628172-120646347	0.293001	6.53353	4.47889	4.35284	0.034	0.890592
VCAN	chr5:83471549-83541526	0.289978	1.00833	1.79796	0.0554566	0.027	0.759563
AREG	chr4:74445149-74455013	0.284521	43.7316	7.264	5.26218	0.0138	0.462689
STXBP5	chr6:147202631-147391752	0.281696	0.435348	0.628031	0.00992354	0.0169	0.544906
RGS6	chr14:72352102-72563957	0.267861	3.71092	3.79222	3.20372	0.01475	0.490527
GALNT5	chr2:157257742-157314828	0.266813	2.95947	3.47144	2.65512	0.01035	0.39132
TERT	chr5:1253206-1279463	0.266763	2.16494	3.02069	2.32746	0.0451	0.991696
APCDD1	chr18:10454805-10488755	0.261056	4.60606	4.1411	3.40595	0.0046	0.276114
GP5	chr3:194394490-194398175	0.260682	5.81287	4.47889	4.87248	0.00125	0.166431
AC092484.1	chr2:145569244-145577854	0.255337	3.06654	3.58614	2.61647	0.0498	0.991696
RP11-386G11.5	chr12:49002272-49060729	0.25468	0.590395	1.21299	0.0580614	0.04785	0.991696
NPR3	chr5:32710760-32791716	0.250317	4.89627	4.28985	4.71043	0.0005	0.10598
FKBP10	chr17:41812737-41823121	0.246633	2.37631	3.26829	2.74353	0.0146	0.485977
CHRDL1	chrX:110721415-110792207	0.240222	1.53805	2.67866	2.56098	0.04575	0.991696
ANK1	chr8:41799005-41800842	0.238026	1.77798	2.90105	2.75142	0.03845	0.960105
GP5	chr3:194392692-194393866	0.233593	3.09436	3.72757	3.448	0.04255	0.991696
VWF	chr12:5948879-6124493	0.230291	7.64007	5.05206	5.93016	5e-05	0.0256118
ADRA2A	chr10:111077115-111080891	0.217752	2.14535	3.30046	3.30308	0.01	0.39132
AJ006998.2	chr21:15369001-15390614	0.215033	1.6012	2.89652	2.71385	0.0449	0.991696
CCDC68	chr18:54901501-54945412	0.210393	1.61221	2.93789	2.90599	0.01865	0.581429
NPTX2	chr7:98617468-98629860	0.20985	3.69717	4.13899	4.05919	0.00845	0.3635
TEAD4	chr12:2959452-3040587	0.204912	4.89421	4.578	2.65542	0.0233	0.689116
CAV1	chr7:116526484-116561153	0.190673	1.83606	3.26744	3.07963	0.0216	0.648721
TFPI2	chr7:93886072-93890683	0.180473	2.25046	3.64037	2.7486	0.0354	0.917489
VSTM2L	chr20:37903333-37945262	0.180304	1.49259	3.04932	2.36772	0.04335	0.991696
PDK4	chr7:95583498-95596604	0.176689	5.46847	4.95186	5.14523	0.00145	0.183771
MYCT1	chr6:152698021-152724576	0.175775	4.71287	4.74481	4.18406	0.007	0.315608
CCDC3	chr10:12896625-13001583	0.174636	5.06567	4.85833	4.73845	0.0059	0.287828
CYP7B1	chr8:64596026-64798539	0.171951	1.50145	3.12628	2.83519	0.03955	0.979613
RP11-284F21.10	chr1:156641842-156647069	0.161323	1.03217	2.67766	2.61254	0.02775	0.774752
LINC00890	chrX:111512024-111522254	0.16021	2.32741	3.86069	3.80878	0.00525	0.276114
TMEM40	chr3:12733705-12749825	0.154332	2.95978	4.26138	3.25056	0.0233	0.689116
PPP2R2B	chr5:146589504-147035235	0.14716	1.3196	3.16464	2.44506	0.03825	0.957704
CALD1	chr7:134928874-134970630	0.14355	1.67147	3.54149	2.89913	0.0212	0.639311
LRRC32	chr11:76657421-76670620	0.138505	4.29996	4.95631	5.00278	0.00215	0.223107
CYP7B1	chr8:64592201-64595955	0.127809	1.09343	3.0968	2.84568	0.0246	0.709361
RCOR2	chr11:63911459-63916482	0.126048	1.55841	3.62803	3.08832	0.0448	0.991696
EMILIN3	chr20:41362200-41365156	0.12549	2.4381	4.28011	3.65932	0.0353	0.917477
PLCH1	chr3:155479621-155554093	0.122484	3.62147	4.88592	4.97471	0.0015	0.184405
TRPC6	chr11:101451506-101583822	0.118968	2.74066	4.52588	4.38887	0.0034	0.243014
DDN	chr12:48995340-48998415	0.112871	2.32873	4.3668	3.88492	0.014	0.468543
DPYSL3	chr5:147393619-147509726	0.0929184	2.35916	4.66617	3.9029	0.03265	0.865683
PCSK9	chr1:55039688-55064891	0.0875621	0.834493	3.25252	2.76319	0.0442	0.991696
SLC2A1-AS1	chr1:42959428-42970459	0	1.58419	#NUM!		0.0113	0.39132
LURAP1	chr1:46219725-46220286	0	1.04795	#NUM!		0.003	0.237246
RP4-784A16.5	chr1:53338243-53338514	0	3.92696	#NUM!		0.00675	0.306585
RP11-67L3.4	chr1:54888504-54888773	0	4.25926	#NUM!		0.0113	0.39132
IL12RB2	chr1:67397578-67397908	0	1.93953	#NUM!		0.0113	0.39132
GNG12	chr1:67755119-67755270	0	36.6045	#NUM!		0.00285	0.237246
GNG12	chr1:67766924-67767398	0	1.19913	#NUM!		0.00525	0.276114
GNG12	chr1:67774169-67774671	0	0.919828	#NUM!		0.0089	0.3635
GNG12	chr1:67774790-67775518	0	1.33466	#NUM!		0.00025	0.0726004
GNG12	chr1:67775650-67776210	0	2.10177	#NUM!		0.0005	0.10598
GNG12	chr1:67776268-67776763	0	1.96928	#NUM!		0.0009	0.143594
GNG12	chr1:67778284-67779122	0	0.906599	#NUM!		0.0009	0.143594
GNG12	chr1:67779428-67780347	0	1.18871	#NUM!		0.0002	0.0625102
GNG12	chr1:67780582-67780953	0	2.37262	#NUM!		0.00285	0.237246
GNG12	chr1:67782392-67782999	0	0.990735	#NUM!		0.00285	0.237246
NEXN	chr1:77929318-77943414	0	8.20505	#NUM!		5e-05	0.0256118
EPHX4	chr1:92032551-92050380	0	1.6812	#NUM!		0.00675	0.306585
RP4-639F20.1	chr1:94928529-94929058	0	2.14783	#NUM!		0.00025	0.0726004
RP11-421L21.3	chr1:101043940-101044156	0	6.60807	#NUM!		0.0113	0.39132
RP4-735C1.6	chr1:109835163-109835597	0	1.29804	#NUM!		0.00675	0.306585
RP4-735C1.6	chr1:109837904-109838538	0	0.754617	#NUM!		0.00525	0.276114
RP4-735C1.6	chr1:109838772-109839500	0	0.95333	#NUM!		0.00215	0.223107
EMBP1	chr1:121569965-121570711	0	1.017	#NUM!		0.0009	0.143594
KIRREL	chr1:158099185-158100264	0	2.02767	#NUM!		0.00045	0.100585
C1orf95	chr1:226603443-226603953	0	1.2028	#NUM!		0.0052	0.276114
RNA5SP18	chr1:228646794-228648445	0	0.812885	#NUM!		0.00015	0.0576266
DUSP5P1	chr1:228650789-228651117	0	2.36211	#NUM!		0.00675	0.306585
TRIM67	chr1:231220246-231220587	0	1.23597	#NUM!		0.04325	0.991696
RYR2	chr1:237833543-237833914	0	3.28705	#NUM!		0.0001	0.0433894
CHRM3	chr1:239914395-239914767	0	1.38823	#NUM!		0.00525	0.276114
TAL1	chr1:47215787-47216094	0	2.55777	#NUM!		0.0089	0.3635
DHCR24	chr1:54847410-54847747	0	2.02861	#NUM!		0.0089	0.3635
GNG12	chr1:67777152-67777479	0	3.76802	#NUM!		0.0015	0.184405
LRRIQ3	chr1:74180768-74198007	0	2.30572	#NUM!		0.0113	0.39132
BCAR3	chr1:93780066-93780490	0	1.69571	#NUM!		0.003	0.237246
RP5-884G6.2	chr1:99969528-99969816	0	3.03355	#NUM!		0.0089	0.3635
LRRC39	chr1:100177606-100177874	0	3.37952	#NUM!		0.0113	0.39132
DENND2C	chr1:114584313-114584725	0	2.41382	#NUM!		0.0089	0.3635
NES	chr1:156668812-156669140	0	1.59571	#NUM!		0.002	0.223107
SLAMF9	chr1:159953418-159953645	0	2.19059	#NUM!		0.0009	0.143594
MIR181A1HG	chr1:198891676-198891926	0	4.57173	#NUM!		0.0089	0.3635
MIR181A1HG	chr1:198919935-198920436	0	0.839007	#NUM!		0.0113	0.39132
PTPN14	chr1:214394909-214551438	0	1.54921	#NUM!		0.00125	0.166431
SNAP47	chr1:227729301-227729632	0	1.92537	#NUM!		0.0113	0.39132
RP5-1139B12.3	chr1:228274646-228274888	0	6.88988	#NUM!		0.003	0.237246
PRKG1	chr10:52297969-52298305	0	1.55663	#NUM!		0.00265	0.232149
DKK1	chr10:52317011-52317389	0	1.5671	#NUM!		0.0089	0.3635
ENTPD1-AS1	chr10:95881432-95881694	0	3.24999	#NUM!		0.01705	0.544906
GSTO2	chr10:104297659-104299394	0	2.65592	#NUM!		0.0113	0.39132
EMX2OS	chr10:117492003-117492316	0	1.32737	#NUM!		0.04325	0.991696
PSTK	chr10:122964629-122965062	0	1.30367	#NUM!		0.00675	0.306585
PARD3	chr10:34384246-34470256	0	1.22807	#NUM!		0.0052	0.276114
PDE6C	chr10:93662536-93662853	0	1.92798	#NUM!		0.01705	0.544906
SFRP5	chr10:97767361-97767819	0	0.980143	#NUM!		0.0113	0.39132
FAM204A	chr10:118304065-118304457	0	2.35642	#NUM!		0.0089	0.3635
C11orf74	chr11:36659804-36660439	0	0.752873	#NUM!		0.00525	0.276114
MS4A1	chr11:60462190-60465992	0	0.835963	#NUM!		0.00525	0.276114
MYRF	chr11:61786825-61788003	0	5.22594	#NUM!		0.00265	0.232149
AP000487.5	chr11:70397875-70398063	0	30.6081	#NUM!		0.0005	0.10598
KIAA1377	chr11:102000403-102001001	0	73.0621	#NUM!		0.0113	0.39132
LAYN	chr11:111560119-111560912	0	3.40623	#NUM!		0.00675	0.306585
H19	chr11:1996687-1997015	0	1.5034	#NUM!		0.0002	0.0625102
DCHS1	chr11:6632435-6632966	0	2.36859	#NUM!		0.00265	0.232149
MRPL17	chr11:6678980-6679113	0	32.6158	#NUM!		0.01705	0.544906
PAX6	chr11:31509849-31785477	0	58.0682	#NUM!		0.0113	0.39132
APIP	chr11:34893999-34894308	0	1.82919	#NUM!		0.02115	0.638848
GLYATL1P1	chr11:58982119-58982379	0	4.80209	#NUM!		0.00525	0.276114
GLYATL1P1	chr11:58985247-58985621	0	2.04032	#NUM!		0.0052	0.276114
GLYATL1P1	chr11:58990370-58991230	0	0.647678	#NUM!		0.00265	0.232149
PYGM	chr11:64751450-64753186	0	3.06269	#NUM!		0.0089	0.3635
CFL1	chr11:65832158-65832631	0	0.740652	#NUM!		0.02115	0.638848
RP11-867G23.8	chr11:66360375-66360913	0	1.19442	#NUM!		0.00285	0.237246
RP11-672A2.4	chr11:76652504-76652890	0	2.59016	#NUM!		0.0015	0.184405
RP11-672A2.4	chr11:76653267-76653871	0	1.1229	#NUM!		0.002	0.223107
RP11-164N3.3	chr11:88107532-88107915	0	1.38566	#NUM!		0.0113	0.39132
IQSEC3	chr12:175929-178457	0	1.87308	#NUM!		0.00525	0.276114
Metazoa_SRP	chr12:6722060-6722160	0	73.2576	#NUM!		0.02845	0.781493
RP11-726G1.1	chr12:9569086-9576070	0	1.51808	#NUM!		0.02115	0.638848
RP11-662I13.3	chr12:24810038-24949206	0	1.4088	#NUM!		0.03905	0.972385
MED21	chr12:27067198-27067503	0	3.07469	#NUM!		0.00525	0.276114
SYT1	chr12:79450558-79450931	0	0.777646	#NUM!		0.00675	0.306585
RP11-497G19.2	chr12:116699052-116699346	0	2.86807	#NUM!		0.0089	0.3635
RP11-551L14.1	chr12:31112122-31113016	0	0.977749	#NUM!		0.01705	0.544906
KRT80	chr12:52172391-52180548	0	1.97418	#NUM!		0.00675	0.306585
PITPNM2	chr12:123146666-123147181	0	1.20215	#NUM!		0.003	0.237246
PITPNM2	chr12:123147253-123147731	0	1.09082	#NUM!		0.00675	0.306585
PITPNM2	chr12:123148725-123149556	0	0.75727	#NUM!		0.0015	0.184405
MPHOSPH9	chr12:123150758-123150997	0	7.16297	#NUM!		0.003	0.237246
ZNF891	chr12:133115707-133118967	0	4.02329	#NUM!		0.00285	0.237246
ENOX1-AS1	chr13:43543996-43544162	0	11.4195	#NUM!		0.02845	0.781493
UBAC2	chr13:99350866-99351145	0	3.01226	#NUM!		0.0113	0.39132
RP11-214F16.8	chr13:99500757-99501235	0	6.26869	#NUM!		0.0052	0.276114
ESRRAP2	chr13:21286059-21286479	0	1.26634	#NUM!		0.0089	0.3635
C1QTNF9B	chr13:23891629-23892051	0	1.02668	#NUM!		0.01705	0.544906
HTR2A	chr13:46895912-46896686	0	0.928948	#NUM!		0.00525	0.276114
OXGR1	chr13:96986956-96989778	0	1.16333	#NUM!		0.00015	0.0576266
RP11-930O11.1	chr14:56315634-56316171	0	1.12311	#NUM!		0.003	0.237246
RP11-930O11.1	chr14:56317345-56317624	0	3.61471	#NUM!		0.00675	0.306585
FLRT2	chr14:85545563-85546062	0	1.09806	#NUM!		0.00525	0.276114
AK7	chr14:96392252-96420932	0	0.801603	#NUM!		0.0009	0.143594
C14orf80	chr14:105499867-105500419	0	1.21825	#NUM!		0.00265	0.232149
TMEM121	chr14:105529151-105530197	0	2.44918	#NUM!		0.00525	0.276114
RP11-66N24.4	chr14:23551705-23551898	0	9.6445	#NUM!		0.0113	0.39132
TGFB3	chr14:75958166-75958778	0	1.78324	#NUM!		0.0052	0.276114
KCNK10	chr14:88181748-88182437	0	1.12726	#NUM!		0.00015	0.0576266
SNHG14	chr15:25045939-25046204	0	4.19072	#NUM!		0.00675	0.306585
SPESP1	chr15:68824490-68824996	0	1.23779	#NUM!		0.003	0.237246
SH3GL3	chr15:83572666-83618157	0	0.989156	#NUM!		0.0089	0.3635
RP11-489D6.2	chr15:33303711-33310221	0	2.67487	#NUM!		0.00125	0.166431
PYGO1	chr15:55546806-55548958	0	1.16067	#NUM!		0.00525	0.276114
PRTG	chr15:55679303-55683902	0	0.720814	#NUM!		0.0052	0.276114
RP11-299G20.2	chr15:101302693-101302922	0	8.20014	#NUM!		0.003	0.237246
PCSK6	chr15:101496583-101496943	0	4.59415	#NUM!		0.0005	0.10598
PCSK6	chr15:101498772-101499108	0	2.97165	#NUM!		0.00285	0.237246
PCSK6	chr15:101499169-101499743	0	1.41581	#NUM!		0.00125	0.166431
PCSK6	chr15:101500339-101500822	0	2.23206	#NUM!		0.0003	0.0801761
TBL3	chr16:1972081-1978793	0	0.752641	#NUM!		0.00285	0.237246
RP11-426C22.5	chr16:29207225-29207759	0	0.528862	#NUM!		0.02845	0.781493
CTD-2574D22.2	chr16:29927763-29928801	0	1.14063	#NUM!		0.0089	0.3635
MT1H	chr16:56670544-56671124	0	6.33763	#NUM!		0.00285	0.237246
CHMP1A	chr16:89643241-89643520	0	3.01226	#NUM!		0.0113	0.39132
RNMTL1	chr17:794021-794156	0	34.3194	#NUM!		0.0113	0.39132
SRR	chr17:2304127-2304288	0	18.186	#NUM!		0.0113	0.39132
CTD-2545G14.6	chr17:7242988-7243402	0	1.65731	#NUM!		0.0052	0.276114
MGAT5B	chr17:76904279-76906173	0	1.34801	#NUM!		0.00525	0.276114
RP11-13K12.5	chr17:77566461-77567048	0	0.84683	#NUM!		0.00525	0.276114
YBX2	chr17:7289656-7290336	0	1.25185	#NUM!		0.02115	0.638848
RARA	chr17:40315396-40315673	0	3.38149	#NUM!		0.0089	0.3635
ITGA2B	chr17:44371519-44371737	0	16.0281	#NUM!		0.0003	0.0801761
SEPT4	chr17:58521688-58525703	0	2.09085	#NUM!		0.00285	0.237246
ABCA8	chr17:68932105-68932221	0	59.9469	#NUM!		0.0113	0.39132
SNRPGP4	chr17:69318647-69318781	0	38.7888	#NUM!		0.0089	0.3635
SDK2	chr17:73338843-73350699	0	2.02861	#NUM!		0.0089	0.3635
THEMIS3P	chr18:8512833-8513591	0	1.75862	#NUM!		5e-05	0.0256118
RP11-861E21.2	chr18:12440639-12440973	0	1.88398	#NUM!		0.0113	0.39132
DSEL	chr18:67515065-67515438	0	1.46579	#NUM!		0.0113	0.39132
MAST1	chr19:12873772-12874162	0	1.21611	#NUM!		0.0089	0.3635
SYDE1	chr19:15114358-15125729	0	2.07849	#NUM!		0.003	0.237246
UBA2	chr19:34472027-34472452	0	1.6881	#NUM!		0.003	0.237246
ZNF71	chr19:56627630-56627874	0	4.47763	#NUM!		0.0113	0.39132
CTD-2192J16.26	chr19:12683841-12684179	0	1.83127	#NUM!		0.0113	0.39132
RP11-678G14.2	chr19:21563925-21564243	0	2.12528	#NUM!		0.0113	0.39132
MARK4	chr19:45211706-45212177	0	0.932709	#NUM!		0.0113	0.39132
PPP6R1	chr19:55224476-55224709	0	7.24276	#NUM!		0.0052	0.276114
LPIN1	chr2:11750133-11750971	0	0.394174	#NUM!		0.0113	0.39132
AC096559.1	chr2:12340234-12561162	0	2.20923	#NUM!		0.00525	0.276114
RP11-761B3.1	chr2:47081096-47081394	0	4.02329	#NUM!		0.00285	0.237246
ACYP2	chr2:53971207-54305214	0	392.863	#NUM!		0.00675	0.306585
CBWD2	chr2:113444217-113444318	0	80.6163	#NUM!		0.02115	0.638848
XIRP2	chr2:167258575-167258902	0	1.5761	#NUM!		0.0009	0.143594
HIBCH	chr2:190203579-190203925	0	1.90695	#NUM!		0.0089	0.3635
C2orf47	chr2:199966814-199967212	0	0.768133	#NUM!		0.04325	0.991696
D2HGDH	chr2:241769998-241770241	0	4.53489	#NUM!		0.0113	0.39132
LINC01237	chr2:241982237-241982733	0	1.36527	#NUM!		0.00285	0.237246
LINC01237	chr2:241990652-241991050	0	1.28022	#NUM!		0.0113	0.39132
CLHC1	chr2:55229965-55230319	0	1.1516	#NUM!		0.02845	0.781493
AC021188.4	chr2:96321292-96321675	0	2.19478	#NUM!		0.00525	0.276114
FHL2	chr2:105359713-105398977	0	0.985233	#NUM!		0.0002	0.0625102
PLA2R1	chr2:160028948-160044900	0	2.36211	#NUM!		0.00675	0.306585
SCN3A	chr2:165164398-165176340	0	25.2006	#NUM!		0.0113	0.39132
ABCB11	chr2:168936366-168944755	0	1.87055	#NUM!		0.0113	0.39132
SNAP25	chr20:10306412-10306841	0	1.54777	#NUM!		0.0052	0.276114
RSPO4	chr20:959842-960385	0	1.324	#NUM!		0.002	0.223107
FERMT1	chr20:6115833-6123203	0	2.07238	#NUM!		0.0089	0.3635
AP001347.6	chr21:14095482-14096100	0	0.783667	#NUM!		0.00525	0.276114
MAP3K7CL	chr21:29094420-29094832	0	1.31456	#NUM!		0.0089	0.3635
AP001171.1	chr21:20257600-20257979	0	1.70001	#NUM!		0.00675	0.306585
ADAMTS1	chr21:26836238-26844835	0	3.49053	#NUM!		0.00215	0.223107
PPIL2	chr22:21658195-21710993	0	2.05995	#NUM!		0.0113	0.39132
IGLL5	chr22:22740139-22740622	0	1.24995	#NUM!		0.0052	0.276114
INPP5J	chr22:31133641-31134101	0	3.97222	#NUM!		0.0089	0.3635
VWFP1	chr22:16697117-16697289	0	21.5861	#NUM!		0.003	0.237246
TPST2	chr22:26519661-26520037	0	2.30532	#NUM!		0.00285	0.237246
RP1-149A16.17	chr22:32385584-32385945	0	1.25955	#NUM!		0.02115	0.638848
C22orf34	chr22:49656125-49657428	0	3.48186	#NUM!		0.01705	0.544906
CAND2	chr3:12834059-12841554	0	4.2998	#NUM!		0.00525	0.276114
TBC1D5	chr3:18063937-18064062	0	45.4879	#NUM!		0.0113	0.39132
ARPP21	chr3:35640714-35641035	0	0.882665	#NUM!		0.00675	0.306585
C3orf35	chr3:37417764-37418123	0	1.59405	#NUM!		0.0113	0.39132
PPP4R2	chr3:72996805-73069204	0	1.59405	#NUM!		0.0113	0.39132
ALG1L2	chr3:130112781-130112931	0	28.1175	#NUM!		0.00675	0.306585
TIMP4	chr3:12153034-12154448	0	0.754627	#NUM!		0.002	0.223107
RP11-694I15.7	chr3:49157678-49158021	0	1.41525	#NUM!		0.02115	0.638848
CAMKV	chr3:49858568-49858853	0	3.40623	#NUM!		0.00675	0.306585
RYBP	chr3:72374519-72446848	0	3.158	#NUM!		0.04955	0.991696
ST3GAL6-AS1	chr3:98714056-98714276	0	6.84504	#NUM!		0.0089	0.3635
MYLK	chr3:123611951-123647426	0	3.41645	#NUM!		0.0113	0.39132
TXNRD3	chr3:126644301-126644405	0	90.2009	#NUM!		0.0113	0.39132
PFN2	chr3:149964948-149966304	0	3.37952	#NUM!		0.0113	0.39132
WDR49	chr3:167496411-167496682	0	3.59971	#NUM!		0.0089	0.3635
WDR49	chr3:167497598-167497870	0	3.23799	#NUM!		0.0113	0.39132
GP5	chr3:194393941-194394271	0	8.53392	#NUM!		0.00015	0.0576266
STX18-AS1	chr4:4542323-4649562	0	1.94597	#NUM!		0.0089	0.3635
MTTP	chr4:99622719-99623462	0	4.62792	#NUM!		0.0089	0.3635
LEF1-AS1	chr4:108175985-108176413	0	1.88776	#NUM!		0.00265	0.232149
RP11-707A18.1	chr4:65001371-65001768	0	1.28676	#NUM!		0.0113	0.39132
RP11-584P21.2	chr4:67465523-67465977	0	0.995724	#NUM!		0.0113	0.39132
CXCL5	chr4:73997551-73998476	0	2.4159	#NUM!		0.00675	0.306585
ANTXR2	chr4:80088139-80088621	0	1.79203	#NUM!		0.00215	0.223107
PABPC4L	chr4:134199678-134199998	0	2.09216	#NUM!		0.0113	0.39132
INPP4B	chr4:142788640-142788974	0	3.39117	#NUM!		0.002	0.223107
TPPP	chr5:672631-672819	0	12.6654	#NUM!		0.00675	0.306585
CTD-2066L21.3	chr5:33257105-33257645	0	1.03893	#NUM!		0.0052	0.276114
NIM1K	chr5:43245602-43246023	0	1.14596	#NUM!		0.0113	0.39132
CENPH	chr5:69210762-69210976	0	7.49502	#NUM!		0.0089	0.3635
MAP1B	chr5:72208773-72209562	0	1.59142	#NUM!		0.00525	0.276114
CTD-2384B11.2	chr5:76715833-76716027	0	11.3707	#NUM!		0.00675	0.306585
PRR16	chr5:120686767-120687266	0	1.73769	#NUM!		0.0009	0.143594
SLC27A6	chr5:128988644-129033335	0	1.75658	#NUM!		0.0052	0.276114
CHSY3	chr5:129923284-129923635	0	1.84504	#NUM!		0.0089	0.3635
CATSPER3	chr5:134973893-134974196	0	2.40625	#NUM!		0.0113	0.39132
RP11-119J18.1	chr5:135812606-135813243	0	0.461174	#NUM!		0.02115	0.638848
ARL10	chr5:176370030-176370390	0	2.69312	#NUM!		0.00265	0.232149
FGFR4	chr5:177093302-177095340	0	1.20654	#NUM!		0.0113	0.39132
CCDC127,CTD-2083E4.4	chr5:201354-217401	0	7.48805	#NUM!		0.0113	0.39132
BRD9	chr5:857035-857701	0	0.918696	#NUM!		0.00265	0.232149
RP11-79P5.9	chr5:73497684-73497976	0	2.65592	#NUM!		0.0113	0.39132
APBB3	chr5:140580367-140580688	0	2.69873	#NUM!		0.00525	0.276114
BMP6	chr6:7880095-7880833	0	1.86346	#NUM!		0.003	0.237246
PRR3	chr6:30564361-30564734	0	1.46579	#NUM!		0.0113	0.39132
HLA-DPA1	chr6:33074611-33074978	0	2.12557	#NUM!		0.0052	0.276114
MIR7111	chr6:35471113-35471437	0	2.43433	#NUM!		0.00675	0.306585
RP11-177G23.1	chr6:79574081-79574513	0	1.20023	#NUM!		0.0089	0.3635
SMIM8	chr6:87342431-87342630	0	8.68945	#NUM!		0.0113	0.39132
FAM229B	chr6:112102811-112103167	0	2.11165	#NUM!		0.00525	0.276114
ATF6B	chr6:32109763-32110148	0	1.64476	#NUM!		0.00675	0.306585
ENPP5	chr6:46161016-46161531	0	1.5975	#NUM!		0.00265	0.232149
SNHG5	chr6:85673248-85673580	0	1.91139	#NUM!		0.0113	0.39132
RP11-351A11.1	chr6:118960286-118960684	0	1.28022	#NUM!		0.0113	0.39132
ADAT2	chr6:143420908-143421191	0	3.18402	#NUM!		0.0089	0.3635
CBX3	chr7:26201533-26213607	0	0.763681	#NUM!		0.0257	0.73249
EPDR1	chr7:37744477-37744977	0	1.09437	#NUM!		0.00525	0.276114
ELN	chr7:74069340-74069686	0	2.64918	#NUM!		0.00285	0.237246
AC005102.1	chr7:75835668-75836136	0	0.848919	#NUM!		0.01705	0.544906
LINC01004	chr7:104963615-104963936	0	3.32151	#NUM!		0.00285	0.237246
TSPAN33	chr7:129170154-129170463	0	2.28649	#NUM!		0.0113	0.39132
TSPAN33	chr7:129170659-129170909	0	4.15612	#NUM!		0.0113	0.39132
TRBV7-5	chr7:142474700-142475338	0	1.03526	#NUM!		0.002	0.223107
TRBV25-1	chr7:142704361-142704516	0	20.8287	#NUM!		0.0113	0.39132
TRBV25-1	chr7:142707862-142708182	0	2.30138	#NUM!		0.0089	0.3635
TRBVB	chr7:142711467-142712203	0	0.892086	#NUM!		0.0015	0.184405
RNF32	chr7:156664438-156893153	0	9.81763	#NUM!		0.0113	0.39132
C7orf50	chr7:995982-996347	0	1.53656	#NUM!		0.0113	0.39132
AC102953.6	chr7:1507519-1507832	0	2.65474	#NUM!		0.00675	0.306585
VWDE	chr7:12356240-12403724	0	64.6677	#NUM!		0.00525	0.276114
VWDE	chr7:12352671-12352928	0	4.5886	#NUM!		0.00675	0.306585
TWIST1	chr7:19116674-19117238	0	1.45496	#NUM!		0.00125	0.166431
AC005682.6	chr7:22869468-22872523	0	4.02987	#NUM!		0.01705	0.544906
CDK6	chr7:92604920-92836653	0	1.22692	#NUM!		0.01345	0.452187
CDK6	chr7:92604920-92836653	0	1.01297	#NUM!		0.0213	0.640233
OR7E7P	chr7:97944811-97945071	0	3.69391	#NUM!		0.0113	0.39132
MIR5692C2	chr7:97962009-97962427	0	1.27807	#NUM!		0.0089	0.3635
VGF	chr7:101162513-101164185	0	2.3805	#NUM!		5e-05	0.0256118
IMMP2L	chr7:111416858-111417344	0	1.23673	#NUM!		0.0052	0.276114
TRBV5-4	chr7:142462591-142462941	0	1.68829	#NUM!		0.0113	0.39132
TRBV12-3	chr7:142560158-142560636	0	0.999923	#NUM!		0.0089	0.3635
FAM131B	chr7:143354051-143355434	0	1.98357	#NUM!		0.00215	0.223107
ANK1	chr8:41797943-41798390	0	1.22906	#NUM!		0.00675	0.306585
GGH	chr8:63039152-63039489	0	1.65977	#NUM!		0.01705	0.544906
RP11-267M23.4	chr8:94568685-94568957	0	3.23799	#NUM!		0.0113	0.39132
KB-1507C5.4	chr8:102999546-103001687	0	11.8089	#NUM!		0.0113	0.39132
CTHRC1	chr8:103382589-103382928	0	1.62778	#NUM!		0.0009	0.143594
ZNF7	chr8:144838887-144853552	0	289.244	#NUM!		0.02845	0.781493
RP11-134O21.1	chr8:2666175-2705271	0	0.932274	#NUM!		0.0089	0.3635
PLEC	chr8:143915155-143976796	0	6.19246	#NUM!		0.0487	0.991696
PTPRD	chr9:10000115-10000383	0	6.08313	#NUM!		0.002	0.223107
PTPRD	chr9:10000480-10000910	0	2.2014	#NUM!		0.00215	0.223107
RP11-56F10.3	chr9:27103345-27103738	0	1.5763	#NUM!		0.00675	0.306585
CYP4F26P	chr9:33592831-33593610	0	0.521407	#NUM!		0.00675	0.306585
PGM5P2	chr9:41051291-41051920	0	0.469822	#NUM!		0.02115	0.638848
TGFBR1	chr9:99105107-99155146	0	1.95258	#NUM!		0.02955	0.804899
ZNF483	chr9:111549145-111549544	0	1.27375	#NUM!		0.0113	0.39132
GARNL3	chr9:127243170-127313541	0	7.99123	#NUM!		0.0113	0.39132
KIAA0020	chr9:2762942-2763309	0	1.51827	#NUM!		0.0113	0.39132
GAS1	chr9:86945091-86945498	0	1.22417	#NUM!		0.0113	0.39132
ABO	chr9:133266814-133267132	0	2.12528	#NUM!		0.0113	0.39132
ABO	chr9:133270036-133270738	0	0.651911	#NUM!		0.00525	0.276114
ABO	chr9:133274242-133274482	0	4.24209	#NUM!		0.01705	0.544906
NSMF	chr9:137446375-137446629	0	3.96102	#NUM!		0.0113	0.39132
CENPVP1	chrX:51711226-51711597	0	1.48289	#NUM!		0.0113	0.39132
GPR173	chrX:53070911-53076899	0	2.69021	#NUM!		0.003	0.237246
MSN	chrX:65626214-65626606	0	1.58456	#NUM!		0.00675	0.306585
AR	chrX:67726967-67727249	0	3.49227	#NUM!		0.0113	0.39132
SLC16A2	chrX:74533496-74533897	0	1.05633	#NUM!		0.00675	0.306585
PBDC1	chrX:76179993-76180277	0	2.57968	#NUM!		0.01705	0.544906
SRPX2	chrX:100670970-100671246	0	3.10577	#NUM!		0.0113	0.39132
GPRASP1	chrX:102655172-102655801	0	3.71747	#NUM!		0.0089	0.3635
BHLHB9	chrX:102749294-102750377	0	39.0357	#NUM!		0.00675	0.306585
TRPC5OS	chrX:111903152-111903986	0	1.28455	#NUM!		0.00045	0.100585
HPRT1	chrX:134513934-134514031	0	152.82	#NUM!		0.00525	0.276114
FAM127A	chrX:135035401-135035606	0	7.86108	#NUM!		0.0113	0.39132
NPM1P9	chrX:14835182-14835755	0	129.747	#NUM!		0.04325	0.991696
CASK	chrX:41520322-41923349	0	65.4427	#NUM!		0.00675	0.306585
SYN1	chrX:47605011-47607171	0	2.41447	#NUM!		0.00525	0.276114
AKAP4	chrX:50190798-50192540	0	0.783797	#NUM!		0.0089	0.3635
CENPVP3	chrX:51617208-51617594	0	1.77222	#NUM!		0.00525	0.276114
SPIN3	chrX:56985138-56985423	0	1.70311	#NUM!		0.04325	0.991696
ZCCHC5	chrX:78656189-78656722	0	0.833582	#NUM!		0.0089	0.3635
SRPX2	chrX:100667221-100667578	0	1.45272	#NUM!		0.01705	0.544906
SLC25A53	chrX:104127788-104156892	0	2.12528	#NUM!		0.0113	0.39132
TSC22D3	chrX:107713220-107717054	0	4.48807	#NUM!		5e-05	0.0256118
RP5-964N17.1	chrX:113859852-113860409	0	0.494561	#NUM!		0.02845	0.781493
RP5-964N17.1	chrX:113926282-113927286	0	0.406312	#NUM!		0.00525	0.276114
LRCH2	chrX:115130174-115165441	0	1.76443	#NUM!		0.0089	0.3635
FIRRE	chrX:131788166-131788633	0	1.04149	#NUM!		0.0089	0.3635
FIRRE	chrX:131791721-131792083	0	1.87777	#NUM!		0.00675	0.306585
XX-FW83128A1.2	chrX:154334259-154334752	0	1.20694	#NUM!		0.0052	0.276114
