# Supplementary material for: Metabolite Patterns in Human Myeloid Hematopoiesis Result from Lineage-Dependent Active Metabolic Pathways
Source: Int J Mol Sci. 2020 Aug 24;21(17):6092. doi: 10.3390/ijms21176092 (PMC7504406; doi:10.3390/ijms21176092)
Supplement: Supplementary file 1 [file ijms-21-06092-s001.zip › ijms-894011 supp for conversion/Table S13.xlsx]

## Sheet: List of Metabolites in Fig. 2A
	LogFC: erythrocytes	LogFC: dendritic cells	LogFC: neutrophils	unique metabolites	common metabolites
Arg	-1.15852	-1.34183	-3.8364	neutrophils	all
Orn	1.03287	0.923579	0.440181	-	-
Ser	-2.09396	-1.54726	-2.84148	-	all
Histamine	1.73301	2.52667	8.69036	neutrophils	all
PEA	1.16171	1.0846	0	-	-
Putrescine	1.49505	-0.18757	-0.711985	erythrocytes	-
C3.DC..C4.OH.	1.17452	1.79669	0.171524	-	erythrocytes & dendritic cells
C3.1	1.38537	2.26789	0.0135473	-	erythrocytes & dendritic cells
C5.DC..C6.OH.	1.30755	2.17654	0.0925113	-	erythrocytes & dendritic cells
C5.OH..C3.DC.M.	1.00172	1.05081	0.0888422	-	-
C5.1	1.07784	1.6104	-0.100132	-	erythrocytes & dendritic cells
C5.1.DC	1.27993	1.63887	-0.0410013	-	erythrocytes & dendritic cells
C6..C4.1.DC.	1.22742	2.14025	-0.341484	-	erythrocytes & dendritic cells
C6.1	1.07133	1.88863	-0.120857	-	erythrocytes & dendritic cells
C7.DC	1.04504	1.75867	0.239964	-	-
C8	1.15308	1.99641	-0.316429	-	erythrocytes & dendritic cells
C9	1.0811	1.72431	0.0325184	-	erythrocytes & dendritic cells
C10	1.16945	1.88256	-0.348131	-	erythrocytes & dendritic cells
C10.1	1.24977	1.67884	0.330436	-	-
C10.2	1.14957	1.46005	-0.180863	-	erythrocytes & dendritic cells
C12.DC	1.08202	1.0014	-0.0874278	-	erythrocytes & dendritic cells
C12.1	1.23639	1.59123	0.0752995	-	erythrocytes & dendritic cells
C14.1	1.0148	1.91494	0.0310365	-	-
C14.2	1.38998	1.37643	0.245655	-	erythrocytes & dendritic cells
C16.1	1.05801	1.01295	0.00989723	-	erythrocytes & dendritic cells
C18.1	1.19437	1.46687	-0.142948	-	erythrocytes & dendritic cells
C18.1.OH	1.14717	1.27099	-0.0601907	-	erythrocytes & dendritic cells
C18.2	1.17253	1.85839	-0.0544996	-	erythrocytes & dendritic cells
lysoPC.a.C24.0	1.28446	0.0170935	0.199626	erythrocytes	-
lysoPC.a.C28.0	1.68101	2.14888	0.604987	-	erythrocytes & dendritic cells
lysoPC.a.C28.1	1.46545	1.70541	0.516004	-	-
PC.aa.C28.1	1.72337	1.56619	-0.873976	-	erythrocytes & dendritic cells
PC.aa.C30.2	1.53797	0.952801	-0.623791	-	-
PC.aa.C32.0	1.44087	0.479526	-0.0343975	-	-
PC.aa.C32.1	1.12223	0.0702518	-1.16085	erythrocytes	-
PC.aa.C32.3	1.06585	-0.410151	-1.53886	erythrocytes	-
PC.aa.C34.1	1.49006	0.544929	-0.948606	-	-
PC.aa.C36.1	1.24051	0.568858	-0.124198	-	-
PC.aa.C36.6	1.08064	-0.471027	0.932081	-	-
PC.aa.C38.3	1.25268	-0.243431	-0.590803	erythrocytes	-
PC.aa.C40.1	1.06545	0.763081	0.13339	-	-
PC.aa.C40.2	1.65627	0.48596	-0.454413	erythrocytes	-
PC.aa.C40.3	1.76933	-0.104574	-0.877743	erythrocytes	-
PC.aa.C40.4	1.56614	-0.506947	-1.01507	erythrocytes	-
PC.aa.C42.2	1.23116	0.222441	-0.460697	erythrocytes	-
PC.aa.C42.4	1.90669	-1.00483	-0.453292	erythrocytes	-
PC.aa.C42.5	1.61075	-0.48105	-0.41568	erythrocytes	-
PC.aa.C42.6	1.13648	-0.302339	0.502211	-	-
PC.ae.C30.0	1.18997	1.62487	-0.126661	-	erythrocytes & dendritic cells
PC.ae.C30.1	1.30615	2.30885	0.851688	dendritic cells	-
PC.ae.C32.1	1.03423	1.96091	0.228018	-	-
PC.ae.C32.2	1.17563	2.02642	0.316067	-	-
PC.ae.C34.0	1.29137	1.17745	0.683894	-	-
PC.ae.C34.1	1.24581	1.97018	-0.500154	-	erythrocytes & dendritic cells
PC.ae.C36.0	1.1127	0.654226	0.679917	-	-
PC.ae.C36.1	1.36198	1.23576	0.855083	-	-
PC.ae.C38.3	1.18367	0.845953	0.562362	-	-
PC.ae.C38.4	1.25117	1.49838	-0.0690016	-	erythrocytes & dendritic cells
PC.ae.C40.3	1.43131	1.65231	0.625998	-	-
PC.ae.C40.4	1.3158	1.35459	0.654203	-	-
PC.ae.C40.5	1.1897	1.51865	0.663987	-	-
PC.ae.C40.6	1.06207	1.30937	1.79333	-	all
PC.ae.C44.4	1.08762	0.736856	1.06515	-	-
SM..OH..C14.1	1.44189	2.18861	2.82071	-	all
SM..OH..C16.1	1.8016	2.11591	1.4832	-	all
SM.C16.0	1.57564	1.62131	-0.344383	-	erythrocytes & dendritic cells
SM.C16.1	1.27082	0.760305	0.966636	-	-
SM.C18.0	1.52202	1.14338	-0.519302	-	erythrocytes & dendritic cells
SM.C18.1	1.38032	0.382598	-0.333121	-	-
SM.C24.1	1.5146	0.522934	-0.248061	-	-
SM.C26.1	1.18842	-0.849174	-0.0520296	erythrocytes	-
H1	-2.48262	-1.86428	-1.83933	-	all
Taurine	-0.643609	1.93446	5.27725	neutrophils	dendritic cells & neutrophils
C2	0.50836	1.15126	2.4981	neutrophils	-
C3	0.781275	1.32914	1.47352	-	-
C3.OH	0.976803	1.35945	-0.239964	-	-
C4	0.773858	1.57233	-0.116832	-	-
C4.1	0.899474	1.58522	-0.161809	-	-
C5	0.865301	1.32646	0.8969	-	-
C12	0.784783	1.2248	0.160715	-	-
C14	0.848107	1.4379	-0.0384924	-	-
C14.1.OH	0.723308	1.026	0.0331786	-	-
C14.2.OH	0.881285	1.66929	0.0876781	-	-
C16.OH	0.234848	1.25815	-0.771008	dendritic cells	-
C16.1.OH	0.256484	1.36567	-0.917636	dendritic cells	-
C16.2	0.986343	1.39381	-0.138346	-	-
C16.2.OH	0.969536	1.37249	0.247722	-	-
C18	0.786632	1.57899	0.302297	-	-
lysoPC.a.C16.1	0.716824	1.17903	0.332333	-	-
lysoPC.a.C20.4	0.635983	1.30804	0.528478	-	-
PC.aa.C36.4	0.617469	-1.12298	-1.58312	-	dendritic cells & neutrophils
PC.aa.C36.5	0.0887973	-1.47116	0.475613	dendritic cells	-
PC.aa.C38.0	0.840185	1.04946	1.85819	-	-
PC.aa.C38.5	-0.104032	-1.46984	-0.605574	-	-
PC.aa.C38.6	-0.393226	-1.65557	1.00894	dendritic cells	-
PC.ae.C30.2	0.787523	1.89912	0.997682	-	-
PC.ae.C34.2	0.740866	1.8681	-0.460359	dendritic cells	-
PC.ae.C34.3	0.912596	1.7681	-0.72301	-	-
PC.ae.C36.2	0.744187	1.53925	-0.282791	-	-
PC.ae.C36.3	0.66704	1.81194	-0.0891941	dendritic cells	-
PC.ae.C36.4	0.482256	1.27063	-0.493285	-	-
PC.ae.C38.1	0.931789	1.61498	0.988125	-	-
PC.ae.C38.6	0.956137	1.19598	2.11438	-	-
PC.ae.C40.2	0.781341	1.39929	0.752785	-	-
PC.ae.C44.5	0.56289	1.10596	1.21792	-	-
PC.ae.C44.6	0.528954	1.07779	1.30698	-	-
SM.C26.0	0.162865	1.02346	0.447254	-	-
Ala	0.50933	0.578674	-3.36323	neutrophils	-
Asn	-0.88248	-0.863032	-3.17453	neutrophils	-
Asp	0.970047	0.361953	-2.00766	neutrophils	-
Glu	0.61525	0.360308	-1.90243	neutrophils	-
Gly	0.480564	-0.323635	-1.54463	neutrophils	-
His	-0.265916	-0.245529	-3.05664	neutrophils	-
Ile	-0.556607	-0.440957	-1.89562	neutrophils	-
Leu	-0.319279	-0.184596	-1.96356	neutrophils	-
Lys	-0.349905	-0.179752	-2.82296	neutrophils	-
Met	0.166447	0.232841	-1.97775	neutrophils	-
Phe	-0.662006	-0.545106	-1.71883	neutrophils	-
Pro	-0.225407	-0.689507	-2.69163	neutrophils	-
Thr	-0.854172	-0.687199	-2.00158	neutrophils	-
Tyr	-0.643618	-0.554874	-1.79594	neutrophils	-
Val	-0.549435	-0.188608	-1.78543	neutrophils	-
lysoPC.a.C18.2	-0.976233	0.0293187	-1.66163	-	-
PC.aa.C30.0	0.654015	-0.321213	-1.64409	neutrophils	-
PC.aa.C32.2	0.868851	-0.586188	-1.5529	-	-
PC.aa.C34.2	0.395329	-0.187047	-1.90353	neutrophils	-
PC.aa.C34.3	0.782307	-0.572485	-2.26935	neutrophils	-
PC.aa.C34.4	0.642293	-0.603192	-1.7913	neutrophils	-
PC.aa.C36.2	0.799939	0.566815	-1.98431	neutrophils	-
PC.aa.C36.3	0.0198306	-0.207092	-1.71347	neutrophils	-
PC.aa.C42.0	0.673958	0.722105	1.19915	-	-
PC.ae.C42.1	-0.115498	-0.872649	-1.12749	-	-
PC.ae.C42.4	2.32193	3.66993	2.37336	-	all
SM..OH..C22.1	-0.224694	0.0447631	2.28303	neutrophils	-
SM..OH..C22.2	1.57711	0.298465	2.25648	-	erythrocytes & neutrophils
SM..OH..C24.1	0.859062	-0.353126	1.4076	-	-
SM.C20.2	0.944659	-0.980797	-2.11066	neutrophils	-
SM.C22.3	0.762673	-1.23986	-1.5624	-	dendritic cells & neutrophils
PE.aa.C40.3	1.55369	-0.064215	-1.27771	erythrocytes	-
PE.aa.C40.4	1.43953	0.0206604	-2.12899	erythrocytes	-
PE.aa.C34.1	1.29633	0.106265	-1.81539	erythrocytes	-
PS.aa.C40.3	1.27271	0.227895	-0.391142	erythrocytes	-
PE.aa.C34.0	1.23574	-0.109769	-1.26336	erythrocytes	-
PS.aa.C40.4	1.19766	0.342068	-1.56304	neutrophils	-
LPE.a.C18.0	1.09477	0.763479	1.77636e-15	-	-
PS.aa.C34.1	1.09291	0.608831	-1.01081	neutrophils	-
N.C16.0.Cer.2H.	-1.79304	-0.180973	-4.81083	neutrophils	erythrocytes & neutrophils
N.C18.1.Cer	0.666667	1.97494	1.77636e-15	dendritic cells	-
N.C18.0.Cer	0.625044	1.74381	-2.99497	dendritic cells	-
N.C16.0.Cer	0.658433	1.72768	-2.2638	dendritic cells	-
PC.aa.C30.1	0.955257	1.21063	-0.533515	-	-
PC.ae.C32.0	0.546896	1.18653	0.43753	-	-
N.C22.0.Cer	0.794534	1.18517	-4.02356	neutrophils	-
LPE.a.C22.4	0.279748	1.10413	0.0460057	-	-
PS.aa.C36.2	0.63584	1.04514	-0.883649	-	-
PE.aa.C36.4	0.995874	-1.06078	-1.94933	-	dendritic cells & neutrophils
PE.aa.C36.5	-0.207218	-1.06328	-0.557567	-	-
PE.aa.C34.3	0.374098	-1.08644	-1.71919	-	dendritic cells & neutrophils
PE.aa.C38.7	0.152856	-1.12937	0.179301	dendritic cells	-
PE.ae.C40.1	-0.575994	-1.54822	-0.880522	-	-
PE.aa.C40.7	-0.362449	-1.55151	0.650932	dendritic cells	-
PE.aa.C40.6	0.235839	-1.55696	-0.513865	dendritic cells	-
PE.aa.C38.6	-0.546736	-1.75002	-0.0538396	dendritic cells	-
PE.aa.C38.5	-0.407702	-2.0205	-1.51788	-	dendritic cells & neutrophils
LPE.a.C22.6	0.280157	0.558694	1.70242	neutrophils	-
PE.aa.C38.4	0.459848	-0.276647	-1	-	-
PE.aa.C36.2	0.360723	-0.112623	-1.12906	neutrophils	-
PE.aa.C36.1	0.694651	0.372437	-1.1702	neutrophils	-
PE.ae.C42.1	0.122305	-0.964149	-1.19897	-	-
PE.aa.C34.2	0.331074	-0.777899	-1.65998	-	-
PE.aa.C40.5	0.683444	-0.815086	-1.71223	-	-
N.C24.1.Cer	0.668415	0.961508	-2.18183	neutrophils	-
PE.aa.C36.3	-0.420858	-0.965482	-2.46126	neutrophils	-
